# Supplementary material for: 7-Eth­oxy-4′-methoxy­isoflavone (monoethyl­formononetin)
Source: Acta Crystallogr Sect E Struct Rep Online. 2008 Apr 23;64(Pt 5):o893. doi: 10.1107/S1600536808010672 (PMC2961316; doi:10.1107/S1600536808010672)
Supplement: Supplementary file 2 [file e-64-0o893-Isup2.hkl]

# 
# h,k,l, Fc-squared, Fo-squared, sigma(Fo-squared) and status flag 
# 
data_I
_shelx_title ' xb1881m in P-1' 
_shelx_refln_list_code          4 
_shelx_F_calc_maximum      137.46 
_exptl_crystal_F_000       312.00 
_reflns_d_resolution_high  0.8377 
 
loop_ 
 _symmetry_equiv_pos_as_xyz 
 'x, y, z' 
 '-x, -y, -z' 
 
_cell_length_a     6.2336 
_cell_length_b    10.2569 
_cell_length_c    12.1586 
_cell_angle_alpha  80.837 
_cell_angle_beta   87.728 
_cell_angle_gamma  73.653 
 
_shelx_F_squared_multiplier     1.000 
 
loop_ 
 _refln_index_h 
 _refln_index_k 
 _refln_index_l 
 _refln_F_squared_calc 
 _refln_F_squared_meas 
 _refln_F_squared_sigma 
 _refln_observed_status 
   1   0   0      463.80      445.39     10.74 o 
   2   0   0       31.62       27.31      0.70 o 
   3   0   0      151.80      155.52      3.03 o 
   4   0   0        0.03        0.10      0.45 o 
   5   0   0      112.94      116.10      3.38 o 
   6   0   0        2.34        1.58      0.79 o 
   7   0   0        0.08       -0.71      0.97 o 
  -6   1   0        6.63        7.67      1.01 o 
  -5   1   0       21.42       21.77      1.07 o 
  -4   1   0      119.03      127.59      3.87 o 
  -3   1   0        6.55        8.40      0.78 o 
  -2   1   0      271.60      274.63      6.95 o 
  -1   1   0      522.71      488.58     11.90 o 
   0   1   0       89.50       77.39      2.21 o 
   2   1   0     1278.45     1230.26     21.93 o 
   3   1   0      116.34      106.36      1.73 o 
   4   1   0       36.46       28.60      0.96 o 
   5   1   0       23.11       24.51      1.06 o 
   6   1   0        0.08       -0.12      0.66 o 
   7   1   0       19.51       24.06      2.02 o 
  -6   2   0        7.27        7.98      1.00 o 
  -5   2   0        0.38        0.17      0.95 o 
  -4   2   0       70.96       77.06      2.78 o 
  -3   2   0      185.93      238.06      6.38 o 
  -2   2   0     1127.56     1223.11     29.51 o 
  -1   2   0      658.64      616.55     11.10 o 
   0   2   0     1154.10     1112.45     29.58 o 
   1   2   0      297.59      295.01      9.37 o 
   2   2   0       42.76       45.32      0.91 o 
   3   2   0        0.08        0.40      0.25 o 
   4   2   0      296.97      272.76      5.27 o 
   5   2   0      426.20      423.90     10.92 o 
   6   2   0       11.75        9.74      0.94 o 
   7   2   0       12.30       13.71      1.72 o 
  -6   3   0        0.00        0.46      1.01 o 
  -5   3   0       16.76       15.06      1.57 o 
  -4   3   0       32.93       36.33      1.96 o 
  -3   3   0       13.11       16.46      1.24 o 
  -2   3   0      708.56      775.45     14.07 o 
  -1   3   0       57.08       62.85      1.99 o 
   0   3   0       10.27        9.53      0.62 o 
   1   3   0     1004.57     1000.56     17.88 o 
   2   3   0       46.89       55.17      1.13 o 
   3   3   0       16.16       18.42      0.58 o 
   4   3   0        0.73        0.54      0.34 o 
   5   3   0      249.06      248.25     10.18 o 
   6   3   0        1.97        0.63      1.00 o 
   7   3   0        0.00       -0.03      1.21 o 
  -6   4   0        0.85        2.78      1.67 o 
  -5   4   0        1.45        0.48      1.28 o 
  -4   4   0        1.19        1.18      1.04 o 
  -3   4   0        0.66        0.18      0.78 o 
  -2   4   0       54.99       61.52      2.41 o 
  -1   4   0       20.41       22.56      1.34 o 
   0   4   0       11.64       14.74      1.09 o 
   1   4   0      205.37      213.91      6.35 o 
   2   4   0       16.72       14.99      1.34 o 
   3   4   0      181.41      215.20      3.26 o 
   4   4   0        1.35        0.98      0.36 o 
   5   4   0        3.94        2.79      0.69 o 
   6   4   0       15.16       13.03      1.45 o 
   7   4   0       11.01       11.98      1.73 o 
  -5   5   0       50.47       48.33      2.84 o 
  -4   5   0       57.20       48.17      2.55 o 
  -3   5   0        0.37        0.92      1.07 o 
  -2   5   0       91.01       99.15      4.83 o 
  -1   5   0       18.31       19.36      1.51 o 
   0   5   0        1.95        1.21      0.80 o 
   1   5   0       21.95       20.78      1.46 o 
   2   5   0       17.89       18.17      0.84 o 
   3   5   0        4.75        6.83      0.74 o 
   4   5   0        1.16        2.20      0.60 o 
   5   5   0        5.75        4.66      2.96 o 
   6   5   0        0.00       -0.03      1.04 o 
   7   5   0        0.03        0.17      1.27 o 
  -5   6   0        0.01       -0.35      1.69 o 
  -4   6   0        8.87        9.44      1.70 o 
  -3   6   0        8.80        9.22      1.55 o 
  -2   6   0        6.92        7.71      1.37 o 
  -1   6   0      124.18      141.97      4.76 o 
   0   6   0      424.48      463.83     13.20 o 
   1   6   0      170.30      180.08      5.85 o 
   2   6   0       57.83       55.19      2.73 o 
   3   6   0        0.12       -0.10      0.45 o 
   4   6   0       17.68       14.81      0.91 o 
   5   6   0        0.18        0.27      0.72 o 
   6   6   0       11.61       10.27      1.34 o 
   7   6   0        3.58        4.15      1.48 o 
  -4   7   0       21.83       24.53      2.35 o 
  -3   7   0        1.21        1.09      1.52 o 
  -2   7   0        0.16        0.05      1.25 o 
  -1   7   0       10.15        8.09      1.39 o 
   0   7   0        1.14        1.33      1.19 o 
   1   7   0      103.79      133.04      4.76 o 
   2   7   0       37.62       40.17      2.40 o 
   4   7   0        2.55        2.09      0.65 o 
   5   7   0        7.85        8.57      0.95 o 
   6   7   0       33.07       35.88      2.07 o 
   7   7   0        4.16        2.59      1.43 o 
  -3   8   0        1.10        0.69      1.81 o 
  -2   8   0       33.74       37.67      2.63 o 
  -1   8   0        9.17        8.37      1.75 o 
   0   8   0       75.03       80.22      3.62 o 
   1   8   0       81.25       85.47      3.68 o 
   2   8   0      141.02      146.92      5.39 o 
   3   8   0        0.15       -0.54      1.33 o 
   4   8   0       30.18       27.31      1.26 o 
   5   8   0        9.89        6.89      1.61 o 
   6   8   0        1.10        0.66      1.00 o 
  -3   9   0        8.64        8.21      2.34 o 
  -2   9   0       46.74       45.61      3.08 o 
   1   9   0      155.89      167.76      6.13 o 
   2   9   0        7.95        2.19      1.52 o 
   3   9   0        5.29        3.50      1.86 o 
   4   9   0      272.50      292.41      9.73 o 
   5   9   0        1.16        1.14      0.91 o 
   6   9   0        0.11        0.59      1.07 o 
  -2  10   0       14.58       15.07      2.58 o 
   0  10   0       16.29       17.20      2.34 o 
   1  10   0       18.72       17.44      2.37 o 
   2  10   0       19.68       18.18      2.43 o 
   3  10   0        0.33        0.30      1.96 o 
   4  10   0       19.48       19.76      2.79 o 
   5  10   0       12.60       10.44      2.76 o 
  -1  11   0        0.79       -0.29      2.14 o 
   0  11   0       10.39        8.86      2.49 o 
   1  11   0        5.01        3.97      2.23 o 
   2  11   0       10.51        7.86      2.35 o 
   3  11   0        0.88        1.39      2.02 o 
   4  11   0       12.05       12.17      2.53 o 
   2  12   0       26.68       32.72      3.44 o 
  -4 -11   1       27.53       28.92      3.38 o 
  -3 -11   1        9.17        8.34      2.37 o 
  -2 -11   1       15.55       14.06      2.64 o 
  -1 -11   1       12.55       14.26      2.59 o 
   0 -11   1        5.24        6.25      2.43 o 
  -5 -10   1       12.39        9.26      2.84 o 
  -4 -10   1       25.12       27.84      2.90 o 
  -3 -10   1       10.98        8.22      2.31 o 
  -2 -10   1       24.01       25.93      2.73 o 
  -1 -10   1       34.63       40.71      3.27 o 
   0 -10   1        0.84        1.33      1.89 o 
   1 -10   1        0.44       -0.18      1.64 o 
   2 -10   1        0.64        1.40      2.20 o 
  -6  -9   1        1.70        0.55      0.96 o 
  -5  -9   1       70.02       69.70      2.33 o 
  -4  -9   1      339.77      368.75     11.73 o 
  -3  -9   1      155.42      158.68      6.05 o 
  -2  -9   1      112.63      145.88      5.83 o 
  -1  -9   1       31.93       37.61      2.82 o 
   0  -9   1        3.07        2.58      1.69 o 
   2  -9   1        3.09        1.66      1.96 o 
   3  -9   1       12.93       15.83      2.62 o 
  -6  -8   1       39.47       39.69      1.82 o 
  -5  -8   1        5.94        5.40      0.95 o 
  -4  -8   1       22.52       22.66      1.54 o 
  -3  -8   1      102.69      112.65      4.77 o 
  -2  -8   1        0.20        0.08      1.48 o 
  -1  -8   1      204.89      224.64      7.39 o 
   0  -8   1       33.43       37.37      2.60 o 
   1  -8   1       70.53       70.98      3.50 o 
   2  -8   1        6.35        5.70      1.83 o 
   3  -8   1        0.68        0.94      1.90 o 
  -6  -7   1       45.26       47.47      1.92 o 
  -5  -7   1        7.43        8.88      0.95 o 
  -4  -7   1        0.61        0.21      0.55 o 
  -3  -7   1        1.12        1.61      1.48 o 
  -2  -7   1        0.29       -0.17      1.10 o 
  -1  -7   1      186.67      206.64      6.78 o 
   0  -7   1       47.17       48.14      2.64 o 
   1  -7   1       73.56       77.80      3.37 o 
   2  -7   1       60.19       55.61      3.02 o 
   3  -7   1       63.67       73.81      3.65 o 
   4  -7   1        0.00        0.18      1.67 o 
  -7  -6   1       15.24       14.26      1.67 o 
  -6  -6   1       45.21       43.40      2.17 o 
  -5  -6   1       11.71       11.71      0.98 o 
  -4  -6   1        1.56        2.42      0.63 o 
  -3  -6   1        5.13        3.69      0.56 o 
  -2  -6   1       50.59       50.21      2.63 o 
  -1  -6   1       26.49       24.07      1.90 o 
   0  -6   1      138.90      147.40      4.91 o 
   1  -6   1      216.42      237.17      7.21 o 
   2  -6   1        0.00        0.09      1.15 o 
   3  -6   1       11.77       11.81      1.67 o 
   4  -6   1        0.03        0.23      1.46 o 
   5  -6   1        4.14        2.52      1.78 o 
  -7  -5   1        1.33        1.46      1.36 o 
  -6  -5   1        0.06       -0.11      0.95 o 
  -5  -5   1       20.03       21.10      2.93 o 
  -4  -5   1        0.08       -0.01      0.33 o 
  -3  -5   1       53.01       53.50      1.48 o 
  -2  -5   1        1.80        2.05      0.40 o 
  -1  -5   1       84.36      101.16      3.65 o 
   0  -5   1      192.16      216.02      6.56 o 
   1  -5   1      150.38      182.43      5.59 o 
   2  -5   1       23.05       27.23      1.83 o 
   3  -5   1        4.88        5.31      1.18 o 
   4  -5   1      176.67      169.47      5.48 o 
   5  -5   1        3.66        6.14      1.69 o 
  -7  -4   1        0.81        0.91      1.36 o 
  -6  -4   1       15.70       15.25      1.45 o 
  -5  -4   1       20.14       22.50      0.81 o 
  -4  -4   1        6.74        7.18      0.43 o 
  -3  -4   1      114.98      122.55      1.99 o 
  -2  -4   1      203.42      229.05      6.89 o 
  -1  -4   1       47.00       49.16      2.13 o 
   0  -4   1      192.85      216.86      6.41 o 
   1  -4   1        0.39       -0.02      0.62 o 
   2  -4   1       27.93       25.36      1.08 o 
   3  -4   1        2.68        3.35      1.09 o 
   4  -4   1        9.14        6.03      1.16 o 
   5  -4   1       36.84       36.29      2.43 o 
   6  -4   1        0.40        0.41      1.76 o 
  -7  -3   1        0.03        0.32      1.36 o 
  -6  -3   1       83.85       80.46      3.03 o 
  -5  -3   1        0.44       -0.01      0.48 o 
  -4  -3   1       79.08       78.83      2.74 o 
  -3  -3   1     2357.87     2550.34     35.71 o 
  -2  -3   1       33.08       32.96      0.89 o 
  -1  -3   1       49.01       59.84      2.22 o 
   0  -3   1      559.02      567.93     15.49 o 
   1  -3   1        0.29        0.55      0.36 o 
   2  -3   1      269.99      314.91      7.84 o 
   3  -3   1       16.83       14.89      1.27 o 
   4  -3   1        1.35        0.95      1.00 o 
   5  -3   1        2.32        1.25      1.21 o 
   6  -3   1        1.04        0.51      1.48 o 
  -7  -2   1       24.04       26.89      2.02 o 
  -6  -2   1      115.62      132.92      3.87 o 
  -5  -2   1       44.76       44.29      1.30 o 
  -4  -2   1        0.02        0.01      0.34 o 
  -3  -2   1      101.26      108.97      2.29 o 
  -2  -2   1        1.01        2.40      0.30 o 
  -1  -2   1        0.42        0.11      0.15 o 
   0  -2   1       17.26       15.11      0.83 o 
   1  -2   1      303.03      282.17      5.27 o 
   2  -2   1      409.35      426.96      7.86 o 
   3  -2   1       21.17       26.99      1.49 o 
   4  -2   1       75.94       87.53      3.09 o 
   5  -2   1        0.12        0.30      1.00 o 
   6  -2   1       10.04       10.03      1.58 o 
  -7  -1   1       19.83       21.56      1.55 o 
  -6  -1   1       38.65       40.64      1.52 o 
  -5  -1   1       79.16       78.06      1.86 o 
  -4  -1   1       27.35       34.39      0.87 o 
  -3  -1   1      106.31      107.44      1.76 o 
  -2  -1   1      469.11      419.47      5.99 o 
  -1  -1   1      604.81      573.08      8.11 o 
   0  -1   1       39.71       32.69      1.09 o 
   1  -1   1      453.87      445.71      8.05 o 
   2  -1   1      319.36      307.74      7.80 o 
   3  -1   1      137.78      156.66      4.43 o 
   4  -1   1        0.04        1.00      0.75 o 
   5  -1   1        0.78        0.35      0.94 o 
   6  -1   1        6.31        3.97      0.88 o 
  -7   0   1        3.54        4.37      1.48 o 
  -6   0   1       23.50       22.39      1.14 o 
  -5   0   1      617.88      610.94     10.57 o 
  -4   0   1       23.09       20.45      0.88 o 
  -3   0   1        0.54        0.69      0.26 o 
  -2   0   1      895.06      943.95     13.31 o 
   0   0   1     2342.65     2151.81    166.21 o 
   1   0   1        5.57        4.52      0.21 o 
   2   0   1      525.27      559.35     17.20 o 
   3   0   1        1.90        3.77      0.63 o 
   4   0   1        0.08        0.06      0.66 o 
   5   0   1        7.59        8.03      1.06 o 
   6   0   1        1.79        2.75      0.84 o 
   7   0   1        6.55        9.10      1.17 o 
  -6   1   1        1.74        1.89      0.83 o 
  -5   1   1       37.87       37.48      1.34 o 
  -4   1   1      217.11      196.87      3.73 o 
  -3   1   1        0.09        0.03      0.26 o 
  -2   1   1      189.29      184.94      3.46 o 
  -1   1   1      726.19      697.66     12.44 o 
   0   1   1       40.79       34.06      0.83 o 
   1   1   1     8332.22     8103.48    471.17 o 
   2   1   1       93.42       96.58      1.93 o 
   3   1   1       86.55       87.16      1.89 o 
   4   1   1       68.05       60.50      1.48 o 
   5   1   1      154.34      162.13      3.26 o 
   6   1   1       24.40       23.87      2.51 o 
   7   1   1       11.61       10.79      1.69 o 
  -6   2   1        3.58        3.65      0.97 o 
  -5   2   1        5.74        5.17      0.95 o 
  -4   2   1       95.38       97.79      3.23 o 
  -3   2   1      199.80      221.56      5.92 o 
  -2   2   1       17.03       14.80      0.63 o 
  -1   2   1      609.78      588.82     10.60 o 
   0   2   1      411.86      351.03      9.51 o 
   1   2   1      872.20      768.36     50.52 o 
   2   2   1      119.39      113.14      1.73 o 
   3   2   1        3.23        2.50      0.30 o 
   4   2   1       46.04       48.17      2.24 o 
   5   2   1      349.85      290.91      7.20 o 
   6   2   1      187.04      189.08      5.68 o 
   7   2   1        1.89        3.21      1.48 o 
  -6   3   1        0.20        0.14      0.99 o 
  -5   3   1        0.23       -0.44      0.73 o 
  -4   3   1        0.16       -0.06      0.83 o 
  -3   3   1        3.41        3.71      0.84 o 
  -2   3   1      515.01      542.87      9.92 o 
  -1   3   1      225.33      236.11      6.57 o 
   0   3   1      267.41      262.71      7.32 o 
   1   3   1     1045.37      980.21     17.48 o 
   2   3   1      168.56      162.56      2.56 o 
   3   3   1      130.65      126.19      2.32 o 
   4   3   1        1.59        1.48      0.34 o 
   5   3   1       83.99       83.72      3.03 o 
   6   3   1      210.32      205.24      6.01 o 
   7   3   1        2.05        3.08      1.45 o 
  -6   4   1        0.39        1.60      1.60 o 
  -5   4   1        5.53        5.51      1.46 o 
  -4   4   1        4.59        5.96      1.24 o 
  -3   4   1        0.33       -0.09      0.83 o 
  -2   4   1       12.60       11.31      0.66 o 
  -1   4   1        4.01        3.14      0.57 o 
   0   4   1      347.99      335.42      9.35 o 
   1   4   1       59.51       59.10      1.31 o 
   2   4   1      609.61      626.73     11.35 o 
   3   4   1      308.64      323.33      6.16 o 
   4   4   1      141.27      154.20      2.87 o 
   5   4   1        9.98        8.60      1.09 o 
   6   4   1      163.31      168.07      5.16 o 
   7   4   1        0.09        0.66      1.37 o 
  -5   5   1        3.44        2.01      1.57 o 
  -4   5   1        0.22        0.03      1.13 o 
  -3   5   1        4.92        3.67      1.12 o 
  -2   5   1      139.29      152.00      3.27 o 
  -1   5   1      104.66       77.54      2.70 o 
   0   5   1      128.60      129.20      4.06 o 
   1   5   1       18.60       18.47      1.18 o 
   2   5   1      395.20      404.66      7.55 o 
   3   5   1      180.35      202.06      4.08 o 
   4   5   1      195.41      209.88      4.35 o 
   5   5   1        7.11        6.15      0.82 o 
   6   5   1        7.43        7.09      1.31 o 
   7   5   1        2.90        2.67      1.27 o 
  -4   6   1        1.01        2.14      1.42 o 
  -3   6   1        0.57        0.18      1.18 o 
  -2   6   1       87.35       85.62      3.26 o 
  -1   6   1        7.75        4.80      0.94 o 
   0   6   1       11.44        9.19      1.03 o 
   1   6   1      245.68      244.53      5.21 o 
   2   6   1       40.85       44.22      1.27 o 
   3   6   1        1.82        1.49      0.46 o 
   4   6   1        0.00        0.29      0.58 o 
   5   6   1       35.63       35.27      1.52 o 
   6   6   1        0.01        0.09      1.07 o 
   7   6   1        0.00        0.06      1.37 o 
  -4   7   1       10.71       10.80      1.89 o 
  -3   7   1        6.06        7.53      1.67 o 
  -2   7   1       43.25       42.81      2.50 o 
  -1   7   1       96.50       87.96      3.49 o 
   0   7   1       14.61       13.73      1.52 o 
   1   7   1      531.21      539.77     15.38 o 
   2   7   1       46.92       45.33      2.46 o 
   3   7   1       28.81       27.92      1.13 o 
   4   7   1        9.32        9.53      0.84 o 
   5   7   1        1.02        1.22      0.77 o 
   6   7   1        2.22        2.64      1.15 o 
   7   7   1       22.67       29.28      2.13 o 
  -4   8   1        5.49        4.07      1.98 o 
  -3   8   1        6.30        6.55      1.92 o 
  -2   8   1        4.50        3.79      1.60 o 
  -1   8   1        1.94        0.65      1.39 o 
   0   8   1       18.72       17.68      1.81 o 
   1   8   1        0.58        1.04      1.18 o 
   2   8   1       33.95       33.75      2.52 o 
   3   8   1        3.33        1.88      0.62 o 
   4   8   1        3.47        1.87      0.69 o 
   5   8   1        2.51        1.58      0.82 o 
   6   8   1        7.31        8.60      1.09 o 
  -3   9   1        1.51        1.40      2.08 o 
  -2   9   1       24.08       29.18      2.53 o 
   0   9   1        3.55        2.69      1.60 o 
   1   9   1       18.56       21.27      2.17 o 
   2   9   1        0.02        0.23      1.39 o 
   3   9   1        1.50        0.98      1.70 o 
   4   9   1        3.59        3.80      0.87 o 
   5   9   1       28.33       22.65      2.65 o 
   6   9   1       13.84       18.96      1.47 o 
  -2  10   1        1.07        1.21      2.11 o 
   0  10   1       62.10       64.01      3.68 o 
   1  10   1        6.01        5.81      1.93 o 
   2  10   1       52.84       52.81      3.24 o 
   3  10   1       12.10        9.88      2.04 o 
   4  10   1       18.64       19.34      2.72 o 
   5  10   1        3.30        1.60      0.99 o 
   0  11   1        4.33        2.11      2.14 o 
   1  11   1       19.24       18.81      2.59 o 
   2  11   1       11.16       11.54      2.44 o 
   3  11   1        5.03        4.84      2.07 o 
   4  11   1       33.86       35.64      3.44 o 
   1  12   1        4.98        3.92      2.47 o 
   2  12   1        0.88        1.52      2.37 o 
   3  12   1        7.18        9.31      2.47 o 
  -4 -11   2       18.07       17.03      3.15 o 
  -3 -11   2        3.70        4.19      2.62 o 
  -2 -11   2       10.48       13.47      2.76 o 
  -1 -11   2        0.88        0.51      2.05 o 
  -5 -10   2        3.32        1.22      2.67 o 
  -4 -10   2        6.52        8.07      2.66 o 
  -3 -10   2       11.12       13.55      2.38 o 
  -2 -10   2        0.02       -0.11      1.99 o 
  -1 -10   2        8.52        8.34      2.25 o 
   0 -10   2        5.56        5.67      2.17 o 
   1 -10   2        0.59        0.45      1.99 o 
  -6  -9   2        0.00       -0.21      1.10 o 
  -5  -9   2        3.36        0.87      2.49 o 
  -4  -9   2       78.49       73.87      4.36 o 
  -3  -9   2        9.04        8.60      2.22 o 
  -2  -9   2       81.47       84.62      4.24 o 
  -1  -9   2       29.86       29.57      2.58 o 
   0  -9   2       12.30       12.19      2.05 o 
   1  -9   2        2.41        1.34      1.76 o 
   2  -9   2        5.46        2.73      2.02 o 
  -6  -8   2       11.62       10.39      1.24 o 
  -5  -8   2        0.16       -0.37      0.81 o 
  -4  -8   2       10.13       10.53      2.25 o 
  -3  -8   2       15.52       20.76      2.35 o 
  -2  -8   2      183.99      205.22      7.04 o 
  -1  -8   2       73.48       89.17      4.01 o 
   0  -8   2        3.14        2.72      1.36 o 
   1  -8   2      230.00      252.33      8.11 o 
   2  -8   2        0.12        0.11      1.67 o 
   3  -8   2        0.15       -0.68      1.66 o 
  -6  -7   2       29.40       33.22      1.64 o 
  -5  -7   2       75.65       68.27      2.11 o 
  -4  -7   2       19.34       17.61      1.03 o 
  -3  -7   2        0.05       -0.03      1.33 o 
  -2  -7   2        0.98        1.64      1.27 o 
  -1  -7   2        9.77        7.00      1.49 o 
   0  -7   2        0.23        0.91      1.25 o 
   1  -7   2      402.18      432.69     12.57 o 
   2  -7   2      351.97      392.73     10.99 o 
   3  -7   2        0.13       -0.20      1.63 o 
   4  -7   2        2.10        0.65      1.57 o 
  -7  -6   2        1.33        0.39      1.27 o 
  -6  -6   2       31.99       33.99      1.93 o 
  -5  -6   2       15.13       16.03      1.06 o 
  -4  -6   2        4.73        4.11      0.63 o 
  -3  -6   2        0.41       -0.05      0.42 o 
  -2  -6   2       40.13       39.43      2.29 o 
  -1  -6   2       30.81       29.42      2.07 o 
   0  -6   2      137.06      139.56      4.79 o 
   1  -6   2       42.60       43.90      2.28 o 
   2  -6   2       59.54       60.17      3.00 o 
   3  -6   2       52.23       50.05      2.93 o 
   4  -6   2       80.83       89.33      3.91 o 
  -7  -5   2        0.42        0.68      1.27 o 
  -6  -5   2       16.36       18.66      1.48 o 
  -5  -5   2        2.30        2.16      0.74 o 
  -4  -5   2       14.77       15.42      0.64 o 
  -3  -5   2       21.71       25.70      0.99 o 
  -2  -5   2       72.30       69.20      2.90 o 
  -1  -5   2     1408.80     1576.52     42.52 o 
   0  -5   2        1.27       -0.06      0.83 o 
   1  -5   2      339.13      374.22     10.67 o 
   2  -5   2      132.02      132.52      4.39 o 
   3  -5   2       60.49       64.53      2.99 o 
   4  -5   2        0.55        0.17      1.28 o 
   5  -5   2        7.62       10.79      1.93 o 
  -7  -4   2        7.19        6.62      1.51 o 
  -6  -4   2       17.72       18.00      1.48 o 
  -5  -4   2        3.52        3.20      0.48 o 
  -4  -4   2       86.14       89.75      2.14 o 
  -3  -4   2        7.04        4.10      1.02 o 
  -2  -4   2       28.28       27.10      0.87 o 
  -1  -4   2      782.89      882.94     24.06 o 
   0  -4   2     1467.72     1634.96     43.79 o 
   1  -4   2       10.35       14.35      0.84 o 
   2  -4   2       43.31       43.62      1.41 o 
   3  -4   2        9.38       13.61      1.48 o 
   4  -4   2       14.64       13.13      1.58 o 
   5  -4   2       45.52       41.12      2.47 o 
  -7  -3   2       15.82       15.48      1.77 o 
  -6  -3   2        0.58        0.81      0.66 o 
  -5  -3   2       17.65       19.56      0.87 o 
  -4  -3   2        9.61       12.18      0.60 o 
  -3  -3   2      100.26      110.72      4.95 o 
  -2  -3   2       21.10       19.34      0.55 o 
  -1  -3   2      124.04      123.84      3.94 o 
   0  -3   2       52.08       58.48      2.14 o 
   1  -3   2      834.07      884.43     16.01 o 
   2  -3   2        0.08        0.09      0.44 o 
   3  -3   2       72.67       66.00      2.64 o 
   4  -3   2        0.18       -0.08      0.86 o 
   5  -3   2        3.71        0.56      1.09 o 
   6  -3   2        0.31        0.17      1.49 o 
  -6  -2   2       19.68       21.55      1.03 o 
  -5  -2   2        2.87        2.32      0.54 o 
  -4  -2   2       61.51       72.29      1.41 o 
  -3  -2   2      329.16      359.59      6.14 o 
  -2  -2   2     2462.58     2474.32     34.56 o 
  -1  -2   2      778.82      771.81     20.86 o 
   0  -2   2      144.59      135.19      4.01 o 
   1  -2   2       12.85       13.11      0.62 o 
   2  -2   2        1.04        0.58      0.33 o 
   3  -2   2       45.73       43.72      1.96 o 
   4  -2   2        0.44        2.07      0.92 o 
   5  -2   2        5.06        3.55      1.22 o 
   6  -2   2        0.27       -0.11      1.36 o 
  -7  -1   2       21.03       26.42      1.83 o 
  -6  -1   2       65.41       67.84      1.89 o 
  -5  -1   2       95.35      102.87      2.25 o 
  -4  -1   2       94.20      102.34      1.79 o 
  -3  -1   2       34.87       39.01      0.83 o 
  -2  -1   2      534.51      468.10      7.83 o 
  -1  -1   2      180.61      157.54      2.31 o 
   0  -1   2       69.03       57.00      1.84 o 
   1  -1   2       58.44       53.05      1.19 o 
   2  -1   2      612.38      673.79     12.19 o 
   3  -1   2      197.58      207.94      5.70 o 
   4  -1   2        3.18        1.80      0.81 o 
   5  -1   2        0.06        0.06      0.97 o 
   6  -1   2       19.39       19.18      1.81 o 
  -7   0   2       12.42       14.01      1.66 o 
  -6   0   2        4.16        2.40      0.79 o 
  -5   0   2      436.89      458.83      8.07 o 
  -4   0   2       45.84       45.10      1.21 o 
  -3   0   2        8.36        7.53      0.37 o 
  -2   0   2       76.92       81.31      1.31 o 
  -1   0   2        0.12        0.07      0.12 o 
   0   0   2       14.98       13.63      0.97 o 
   1   0   2      316.39      288.04      5.25 o 
   2   0   2       21.79       21.45      0.62 o 
   3   0   2     1604.11     1799.18     32.08 o 
   4   0   2      105.58      112.21      3.56 o 
   5   0   2        0.54        0.59      0.92 o 
   6   0   2       10.89       10.59      1.03 o 
   7   0   2        2.15        2.90      1.60 o 
  -6   1   2        5.74        5.97      1.21 o 
  -5   1   2      162.78      172.38      3.47 o 
  -4   1   2      388.70      394.31      8.56 o 
  -3   1   2      277.03      263.40      4.47 o 
  -2   1   2      219.57      207.79      3.66 o 
  -1   1   2     7799.88     7462.74    123.09 o 
   0   1   2      165.66      161.92      2.89 o 
   1   1   2     1267.45     1260.73     22.37 o 
   2   1   2      272.58      268.20      4.98 o 
   3   1   2      110.21      121.64      2.48 o 
   4   1   2        9.43       10.53      1.01 o 
   5   1   2       69.56       63.67      2.54 o 
   6   1   2        0.09        0.19      0.76 o 
   7   1   2        0.08        0.05      1.46 o 
  -6   2   2        0.92        0.12      1.06 o 
  -5   2   2        0.02       -0.34      0.63 o 
  -4   2   2       15.66       13.87      0.91 o 
  -3   2   2       23.44       16.51      0.58 o 
  -2   2   2        3.76        3.64      0.33 o 
  -1   2   2     1969.04     1960.45     46.70 o 
   0   2   2     7037.60     7301.56    125.73 o 
   1   2   2     3692.40     3758.64     97.28 o 
   2   2   2        4.06        5.96      0.91 o 
   3   2   2        0.18       -0.35      0.35 o 
   4   2   2       35.84       36.28      1.18 o 
   5   2   2      210.94      207.50      3.98 o 
   6   2   2      121.79      111.01      3.91 o 
   7   2   2        0.59        0.62      1.36 o 
  -6   3   2        1.99        2.26      1.40 o 
  -5   3   2        0.00       -0.48      0.78 o 
  -4   3   2        1.61        2.04      0.63 o 
  -3   3   2      112.51      112.23      3.38 o 
  -2   3   2       16.56       15.38      0.67 o 
  -1   3   2        5.63        1.42      0.44 o 
   0   3   2       41.72       42.45      1.55 o 
   1   3   2      810.89      779.40     10.99 o 
   2   3   2      368.33      334.60      6.21 o 
   3   3   2        0.07        0.01      0.23 o 
   4   3   2        0.13        0.00      0.35 o 
   5   3   2      247.25      245.01      6.78 o 
   6   3   2       79.32       82.16      3.17 o 
   7   3   2        0.15       -0.12      1.19 o 
  -6   4   2        2.73        3.09      1.63 o 
  -5   4   2        1.30        1.45      1.12 o 
  -4   4   2       17.37       17.05      1.49 o 
  -3   4   2        7.56        4.30      0.97 o 
  -2   4   2      119.64      147.47      3.05 o 
   0   4   2       22.10       19.96      1.07 o 
   1   4   2      691.60      653.29     17.79 o 
   2   4   2      124.90      123.00      2.51 o 
   3   4   2      111.72      111.69      3.70 o 
   4   4   2      206.72      182.37     13.86 o 
   5   4   2       38.90       40.06      1.96 o 
   6   4   2      114.11      119.27      4.05 o 
   7   4   2        0.11       -0.39      1.27 o 
  -5   5   2        1.47        1.42      1.40 o 
  -4   5   2        0.92        1.70      1.24 o 
  -3   5   2        0.10        0.33      1.00 o 
  -2   5   2      101.07       97.80      3.26 o 
   0   5   2        1.44        0.00      0.62 o 
   1   5   2       98.35       80.73      2.82 o 
   2   5   2       45.65       49.07      1.82 o 
   3   5   2      386.48      404.32      7.60 o 
   4   5   2      270.24      276.47      5.53 o 
   5   5   2        8.39        7.54      0.92 o 
   6   5   2       36.20       36.18      2.07 o 
   7   5   2        0.77        0.29      1.43 o 
  -5   6   2        2.46        0.78      1.49 o 
  -4   6   2        7.22        3.65      1.39 o 
  -3   6   2        0.07        0.15      1.13 o 
  -2   6   2        2.50        1.80      1.13 o 
  -1   6   2        1.45        0.29      0.75 o 
   0   6   2       59.18       55.99      2.32 o 
   1   6   2       22.12       18.65      1.31 o 
   2   6   2      118.18      140.64      2.93 o 
   3   6   2        2.24        3.51      0.55 o 
   4   6   2        0.04        0.48      0.55 o 
   5   6   2        6.47        6.05      0.83 o 
   6   6   2        1.62        1.19      1.13 o 
   7   6   2        0.07       -0.68      1.40 o 
  -3   7   2        8.05        7.30      1.70 o 
  -2   7   2        0.02        0.69      1.22 o 
   0   7   2       10.47       10.94      1.22 o 
   1   7   2        9.09        8.52      1.16 o 
   2   7   2        6.71        7.01      1.07 o 
   3   7   2        2.58        3.04      0.58 o 
   4   7   2       15.73       17.39      1.04 o 
   5   7   2        1.74        1.65      0.83 o 
   6   7   2        4.66        4.98      1.13 o 
   7   7   2        3.83        4.21      1.49 o 
  -3   8   2       13.04       12.93      2.01 o 
  -2   8   2        0.11       -0.05      1.36 o 
  -1   8   2       35.27       30.49      2.38 o 
   0   8   2       67.61       71.63      2.99 o 
   1   8   2        0.01        0.06      0.91 o 
   2   8   2        5.88        4.39      1.46 o 
   3   8   2        4.30        3.75      0.63 o 
   4   8   2        1.21        0.88      0.69 o 
   5   8   2        0.01        0.15      0.79 o 
   6   8   2        4.31        3.36      1.09 o 
  -2   9   2        2.59        2.53      1.90 o 
  -1   9   2        3.69        1.90      1.77 o 
   0   9   2       14.13       14.14      1.93 o 
   1   9   2       43.18       43.79      2.85 o 
   2   9   2       43.26       38.06      2.58 o 
   3   9   2        5.10        3.97      1.77 o 
   4   9   2       13.24       11.45      1.03 o 
   5   9   2        5.86        4.54      0.95 o 
   6   9   2       14.34       15.57      1.46 o 
  -2  10   2        0.00       -0.56      1.99 o 
   0  10   2      109.71      127.55      5.01 o 
   1  10   2      111.02      118.40      4.92 o 
   2  10   2        5.93        7.51      1.99 o 
   3  10   2       12.00        9.66      1.96 o 
   4  10   2        0.08       -0.50      2.04 o 
   5  10   2        1.69        1.48      0.99 o 
   0  11   2       41.99       44.60      3.47 o 
   1  11   2        0.55        0.48      2.02 o 
   2  11   2        0.40        0.80      1.80 o 
   3  11   2        0.22        0.71      1.86 o 
   4  11   2      106.27      111.04      5.42 o 
   5  11   2       62.93       62.29      4.21 o 
   1  12   2        1.32        1.78      2.07 o 
   2  12   2        0.82       -0.39      2.31 o 
   3  12   2        0.02       -0.12      2.38 o 
  -3 -11   3        0.27        1.07      2.69 o 
  -2 -11   3        2.51        2.87      2.58 o 
  -1 -11   3        1.55        1.00      2.46 o 
  -5 -10   3        0.14       -1.03      2.81 o 
  -4 -10   3        2.53       -0.17      2.50 o 
  -3 -10   3       13.15       20.74      2.73 o 
  -2 -10   3       32.93       29.87      3.05 o 
  -1 -10   3       11.00        8.55      2.41 o 
   0 -10   3        2.34        3.30      2.37 o 
   1 -10   3        0.12        0.03      1.86 o 
  -5  -9   3        5.85        5.69      2.72 o 
  -4  -9   3       23.37       24.00      2.99 o 
  -3  -9   3        0.54        0.44      2.04 o 
  -2  -9   3       35.71       33.50      2.94 o 
  -1  -9   3       59.08       59.49      3.68 o 
   0  -9   3        0.01        0.48      1.86 o 
   1  -9   3       15.40       11.50      2.20 o 
   2  -9   3       18.41       21.15      2.67 o 
  -6  -8   3        1.65        1.12      1.06 o 
  -5  -8   3        2.61        3.39      2.40 o 
  -4  -8   3       88.90       96.32      4.59 o 
  -3  -8   3       47.65       48.48      3.17 o 
  -2  -8   3      233.84      256.43      8.57 o 
  -1  -8   3        7.51        5.42      1.75 o 
   0  -8   3        0.85        0.44      1.55 o 
   1  -8   3       32.34       32.41      2.56 o 
   2  -8   3       22.23       28.32      2.47 o 
   3  -8   3        0.18        0.09      1.99 o 
  -6  -7   3        7.36        6.11      1.11 o 
  -5  -7   3        0.89        0.76      0.79 o 
  -4  -7   3      374.57      380.38     11.79 o 
  -3  -7   3      491.91      506.85     15.01 o 
  -2  -7   3       19.01       21.06      2.11 o 
  -1  -7   3      164.04      180.02      6.22 o 
   0  -7   3        1.95        3.11      1.42 o 
   1  -7   3      108.85      127.08      3.30 o 
   2  -7   3      225.21      225.02      7.16 o 
   3  -7   3       14.90       17.83      2.28 o 
   4  -7   3        2.69        3.23      1.96 o 
  -6  -6   3        4.81        4.48      1.13 o 
  -5  -6   3       43.33       38.92      1.52 o 
  -4  -6   3        6.26        3.85      0.67 o 
  -3  -6   3       50.33       44.95      2.67 o 
  -2  -6   3      206.89      215.79      7.07 o 
  -1  -6   3       10.42        7.57      1.30 o 
   0  -6   3      134.57      135.48      4.77 o 
   1  -6   3       53.65       60.50      2.50 o 
   2  -6   3      185.25      196.45      6.27 o 
   3  -6   3        0.23       -0.26      1.46 o 
   4  -6   3        9.58       12.40      1.99 o 
  -6  -5   3       30.02       28.32      1.89 o 
  -5  -5   3       20.70       16.66      2.15 o 
  -4  -5   3       25.03       29.08      1.95 o 
  -3  -5   3        0.82        0.61      0.46 o 
  -2  -5   3        0.38        0.21      0.94 o 
  -1  -5   3        2.13        3.68      1.10 o 
   0  -5   3       31.28       29.98      1.78 o 
   1  -5   3        2.99        3.34      0.79 o 
   2  -5   3       40.89       31.64      2.20 o 
   3  -5   3        0.74       -0.14      1.22 o 
   4  -5   3       87.05       96.26      3.85 o 
   5  -5   3        1.54        1.43      1.70 o 
  -6  -4   3       25.82       23.89      1.05 o 
  -5  -4   3       59.68       54.80      1.39 o 
  -4  -4   3        0.00        0.01      0.33 o 
  -3  -4   3        8.52        6.94      0.84 o 
  -2  -4   3        3.91        3.29      0.91 o 
  -1  -4   3       93.62       81.22      3.02 o 
   0  -4   3     1660.40     1858.51     49.75 o 
   1  -4   3      139.72      164.27      3.52 o 
   2  -4   3       11.54       13.66      0.90 o 
   3  -4   3       61.41       62.33      2.90 o 
   4  -4   3       30.54       29.66      2.05 o 
   5  -4   3        5.24        5.14      1.63 o 
  -6  -3   3       10.10       10.61      1.29 o 
  -5  -3   3        2.44        3.01      0.51 o 
  -4  -3   3        8.09        6.57      0.44 o 
  -3  -3   3       75.87       79.25      1.63 o 
  -2  -3   3       47.53       42.23      0.82 o 
  -1  -3   3      100.05      113.35      3.78 o 
   0  -3   3      134.85      143.05      4.46 o 
   1  -3   3      196.04      231.34      4.59 o 
   2  -3   3        6.10        6.92      0.64 o 
   3  -3   3       11.47       11.83      1.31 o 
   4  -3   3       45.39       45.66      2.43 o 
   5  -3   3       61.40       55.55      2.78 o 
   6  -3   3        4.82        5.61      1.57 o 
  -7  -2   3       37.95       43.17      2.23 o 
  -6  -2   3       53.46       54.87      2.19 o 
  -5  -2   3        2.14        2.75      0.57 o 
  -4  -2   3       73.17       78.83      1.49 o 
  -3  -2   3      300.75      324.28      4.78 o 
  -2  -2   3      124.22      118.21      1.86 o 
  -1  -2   3       43.71       42.13      1.80 o 
   0  -2   3      266.14      260.04      7.42 o 
   1  -2   3        0.43       -0.42      0.35 o 
   2  -2   3       18.56       19.12      0.79 o 
   3  -2   3        0.76        0.94      0.80 o 
   4  -2   3        0.05        0.08      0.94 o 
   5  -2   3       48.00       36.76      2.31 o 
   6  -2   3        0.14        0.47      1.25 o 
  -7  -1   3        1.35        0.98      1.27 o 
  -6  -1   3       12.92       11.75      1.24 o 
  -5  -1   3       41.14       42.87      1.30 o 
  -4  -1   3      143.61      130.44      2.17 o 
  -3  -1   3       94.13       92.39      1.57 o 
  -2  -1   3      181.46      195.67      2.92 o 
  -1  -1   3      152.97      143.57      3.12 o 
   0  -1   3       95.60       90.85      2.87 o 
   1  -1   3       57.84       54.87      1.29 o 
   2  -1   3      150.35      159.02      3.78 o 
   3  -1   3      115.87      126.30      3.85 o 
   4  -1   3        0.44        0.09      0.83 o 
   5  -1   3       52.34       47.16      2.32 o 
   6  -1   3        0.58        0.72      1.28 o 
  -6   0   3        9.02       11.65      1.33 o 
  -5   0   3      120.87      119.03      2.55 o 
  -4   0   3        9.32        8.98      0.61 o 
  -3   0   3       33.32       29.58      0.81 o 
  -2   0   3      210.98      206.98      3.57 o 
  -1   0   3      893.14      822.31     14.28 o 
   0   0   3       38.82       36.03      4.36 o 
   1   0   3      297.48      299.11      5.49 o 
   2   0   3     2242.51     2380.10     42.25 o 
   3   0   3      382.53      441.40      8.16 o 
   4   0   3        0.42        0.00      0.68 o 
   5   0   3       22.50       21.20      1.63 o 
   6   0   3        0.00        0.33      1.24 o 
  -6   1   3        0.03       -0.48      1.09 o 
  -5   1   3       18.18       16.07      1.25 o 
  -4   1   3        5.43        4.28      0.54 o 
  -3   1   3      114.90       99.49      1.67 o 
  -2   1   3      155.72      175.98      2.64 o 
  -1   1   3     2647.05     2471.00     58.23 o 
   0   1   3      155.29      142.91      2.08 o 
   1   1   3      400.91      408.78      7.42 o 
   2   1   3       33.98       31.27      0.85 o 
   3   1   3       49.16       56.19      1.39 o 
   4   1   3      149.48      163.88      4.79 o 
   5   1   3       12.12       11.84      1.22 o 
   6   1   3        8.34        9.23      1.45 o 
   7   1   3        1.37        0.33      1.51 o 
  -6   2   3       14.95       17.47      1.61 o 
  -5   2   3      170.42      164.31      4.67 o 
  -4   2   3       58.12       52.88      1.42 o 
  -3   2   3       25.99       26.20      0.73 o 
  -2   2   3       30.04       34.86      0.83 o 
  -1   2   3      398.27      351.77      5.06 o 
   0   2   3    18895.65    18867.63    264.79 o 
   1   2   3     6505.01     6484.63    114.72 o 
   2   2   3      126.15      111.01      2.28 o 
   3   2   3       35.29       40.76      1.14 o 
   4   2   3        1.12        0.38      0.71 o 
   5   2   3        3.63        4.28      1.04 o 
   6   2   3       10.61       11.81      1.52 o 
   7   2   3        0.04        0.41      1.22 o 
  -6   3   3        0.76        0.27      1.30 o 
  -5   3   3        2.38        2.20      1.12 o 
  -4   3   3       14.75       15.95      1.24 o 
  -3   3   3        0.08        0.03      0.44 o 
  -2   3   3       38.15       35.06      0.81 o 
  -1   3   3     1047.43      976.32     17.01 o 
   0   3   3       43.68       43.92      1.15 o 
   1   3   3     4276.29     4132.47     57.62 o 
   2   3   3        9.51        7.54      0.45 o 
   3   3   3      244.64      224.29      4.38 o 
   4   3   3       97.94       98.06      1.72 o 
   5   3   3       13.15       14.26      1.33 o 
   6   3   3        0.29        0.15      1.12 o 
   7   3   3        7.23        6.06      1.55 o 
  -5   4   3       11.18       14.75      1.60 o 
  -4   4   3       19.62       17.88      1.45 o 
  -3   4   3        0.59        0.96      0.54 o 
  -2   4   3      309.77      343.68      6.48 o 
  -1   4   3       18.95       18.15      1.13 o 
   0   4   3      410.70      402.46     11.16 o 
   1   4   3       27.78       27.45      0.55 o 
   2   4   3      205.27      174.62      3.45 o 
   3   4   3        3.32        2.79      0.47 o 
   4   4   3      167.83      161.01      3.39 o 
   5   4   3      150.92      156.71      4.76 o 
   6   4   3       75.35       84.41      3.31 o 
   7   4   3        3.70        2.61      1.48 o 
  -5   5   3        0.38        0.44      1.36 o 
  -4   5   3        9.19        8.12      1.33 o 
  -3   5   3       28.42       29.51      1.86 o 
  -2   5   3      161.43      179.46      3.72 o 
  -1   5   3      306.59      314.79      8.95 o 
   0   5   3       25.16       23.06      1.37 o 
   1   5   3      141.35      134.82      2.72 o 
   2   5   3       31.58       32.64      1.22 o 
   3   5   3       59.38       62.45      1.62 o 
   4   5   3       65.31       61.58      1.74 o 
   5   5   3      341.68      333.29      6.69 o 
   6   5   3       31.87       33.28      2.16 o 
   7   5   3        5.56        2.34      1.51 o 
  -5   6   3        3.16        2.82      1.39 o 
  -4   6   3        1.27        1.18      1.27 o 
  -3   6   3        0.41        0.33      1.19 o 
  -2   6   3       40.07       39.05      1.41 o 
  -1   6   3       20.72       19.48      1.46 o 
   0   6   3        4.52        3.86      0.81 o 
   1   6   3       47.32       42.80      1.99 o 
   2   6   3        5.39        7.38      0.54 o 
   3   6   3       49.75       54.50      1.52 o 
   4   6   3       33.61       32.72      1.36 o 
   5   6   3        1.45        0.98      0.82 o 
   6   6   3        8.35        8.34      1.42 o 
   7   6   3        0.05        0.23      1.43 o 
  -2   7   3       47.72       50.22      2.50 o 
  -1   7   3        1.11        1.10      0.97 o 
   0   7   3        6.65        6.40      1.01 o 
   1   7   3        3.05        3.86      1.03 o 
   2   7   3       13.20       11.68      1.24 o 
   3   7   3        0.04        0.01      0.44 o 
   4   7   3       11.52        9.71      0.88 o 
   5   7   3        8.15        8.37      1.00 o 
   6   7   3        3.03        2.35      1.22 o 
  -2   8   3        0.43        0.14      1.39 o 
  -1   8   3        3.26        1.61      1.16 o 
   0   8   3       11.85       10.74      1.37 o 
   1   8   3       19.41       18.78      1.55 o 
   2   8   3       26.25       23.45      1.83 o 
   3   8   3        1.33        2.12      0.90 o 
   4   8   3        0.02       -0.08      0.67 o 
   5   8   3        3.43        2.00      0.86 o 
   6   8   3        4.54        7.21      1.39 o 
  -2   9   3        0.00        0.18      1.64 o 
  -1   9   3        0.30        0.09      1.42 o 
   0   9   3        0.52        0.84      1.10 o 
   1   9   3       30.09       27.26      2.04 o 
   2   9   3       89.16       92.57      3.89 o 
   3   9   3        6.05        2.25      1.49 o 
   4   9   3        0.26        0.38      0.76 o 
   5   9   3        0.21       -0.30      0.90 o 
   6   9   3        2.51        2.22      1.10 o 
   0  10   3       26.74       29.42      2.53 o 
   1  10   3       20.39       21.88      2.32 o 
   2  10   3       17.24       12.84      2.10 o 
   3  10   3       18.47       16.82      2.11 o 
   4  10   3        8.02        9.19      1.92 o 
   5  10   3        0.39       -0.02      0.96 o 
   0  11   3       44.75       51.63      3.55 o 
   1  11   3       14.62       14.57      2.34 o 
   2  11   3        0.74       -0.50      1.67 o 
   3  11   3        4.71        3.59      1.90 o 
   4  11   3       46.42       44.42      3.44 o 
   1  12   3       24.39       23.23      2.93 o 
   2  12   3        0.09        0.14      2.26 o 
   3  12   3        0.79        1.51      2.13 o 
  -2 -11   4        0.22        1.57      2.58 o 
  -4 -10   4       27.73       29.24      3.59 o 
  -3 -10   4        0.57        0.91      2.43 o 
  -2 -10   4        9.07        4.33      2.41 o 
  -1 -10   4       17.99       17.11      2.49 o 
   0 -10   4        0.05       -1.45      2.20 o 
   1 -10   4        2.24        2.22      2.28 o 
  -5  -9   4       11.03       11.33      3.05 o 
  -4  -9   4        3.97        4.84      2.28 o 
  -3  -9   4       31.60       40.15      3.32 o 
  -2  -9   4       37.41       28.82      2.69 o 
  -1  -9   4       56.97       47.37      3.21 o 
   0  -9   4        2.21        0.95      2.08 o 
   1  -9   4        6.66        6.79      2.17 o 
   2  -9   4        0.28        0.14      2.22 o 
  -6  -8   4        7.63        7.27      2.70 o 
  -5  -8   4        9.35        8.81      2.76 o 
  -4  -8   4        3.13        3.27      2.25 o 
  -3  -8   4       30.60       32.70      2.91 o 
  -2  -8   4        4.60        4.99      1.93 o 
  -1  -8   4       18.29       15.33      2.13 o 
   0  -8   4       33.17       36.36      2.85 o 
   1  -8   4       21.28       20.52      2.14 o 
   2  -8   4        0.27       -0.20      1.81 o 
   3  -8   4        1.00        2.31      1.92 o 
  -6  -7   4       11.49       12.01      1.44 o 
  -5  -7   4        2.36        4.15      2.05 o 
  -4  -7   4      231.10      242.02      8.43 o 
  -3  -7   4      818.64      878.20     24.93 o 
  -2  -7   4      304.57      327.42     10.28 o 
  -1  -7   4       75.48       79.12      3.70 o 
   0  -7   4       18.19       24.32      2.13 o 
   1  -7   4       23.04       18.34      1.39 o 
   2  -7   4        6.25        7.27      1.87 o 
   3  -7   4        4.15        3.80      1.73 o 
   4  -7   4        6.78        9.82      2.02 o 
  -6  -6   4       20.48       20.11      2.14 o 
  -5  -6   4       20.72       21.70      2.41 o 
  -4  -6   4       76.53       78.28      3.85 o 
  -3  -6   4      236.27      241.09      7.93 o 
  -2  -6   4      228.50      220.10      7.22 o 
  -1  -6   4        2.22        2.61      1.33 o 
   0  -6   4       42.81       46.72      2.61 o 
   1  -6   4       86.70       82.33      2.45 o 
   2  -6   4       55.39       58.11      3.12 o 
   3  -6   4        1.13        0.56      1.55 o 
   4  -6   4       10.35       10.89      2.02 o 
  -5  -5   4        0.15        0.14      0.48 o 
  -4  -5   4        3.22        2.79      0.43 o 
  -3  -5   4       24.94       24.52      2.08 o 
  -2  -5   4       51.97       46.53      2.51 o 
  -1  -5   4      131.36      144.12      5.00 o 
   0  -5   4        8.26        9.69      1.31 o 
   1  -5   4        6.69        8.23      1.01 o 
   2  -5   4      703.50      711.95     18.28 o 
   3  -5   4       48.99       50.44      2.85 o 
   4  -5   4        0.46        0.11      1.45 o 
   5  -5   4        1.12        1.45      1.80 o 
  -6  -4   4       49.79       51.57      2.02 o 
  -5  -4   4       92.79       91.32      1.78 o 
  -4  -4   4        2.54        1.84      0.41 o 
  -3  -4   4       23.44       23.48      0.66 o 
  -2  -4   4       93.54       89.03      3.53 o 
  -1  -4   4       26.67       30.95      1.84 o 
   0  -4   4      167.59      171.20      5.45 o 
   1  -4   4      145.86      156.18      3.46 o 
   2  -4   4       38.20       38.39      2.25 o 
   3  -4   4      116.33       99.86      3.73 o 
   4  -4   4       37.01       33.66      2.37 o 
   5  -4   4        1.17        0.68      1.55 o 
  -6  -3   4        0.35        0.84      0.86 o 
  -5  -3   4        1.48        1.36      0.50 o 
  -4  -3   4       39.46       43.94      1.03 o 
  -3  -3   4       10.92       14.41      0.68 o 
  -2  -3   4       71.48       66.64      1.68 o 
  -1  -3   4      355.57      393.20     11.24 o 
   0  -3   4      163.14      198.98      6.06 o 
   1  -3   4        4.49        6.50      0.67 o 
   2  -3   4      117.36      129.47      2.89 o 
   3  -3   4        0.74        0.91      0.87 o 
   4  -3   4      130.43      114.72      4.14 o 
   5  -3   4        0.20        0.39      1.21 o 
   6  -3   4        1.95        2.34      1.75 o 
  -7  -2   4        0.29       -0.66      1.18 o 
  -6  -2   4       21.36       22.57      1.52 o 
  -5  -2   4        7.83        5.67      0.84 o 
  -4  -2   4       51.68       54.56      1.40 o 
  -3  -2   4       59.72       55.75      1.08 o 
  -2  -2   4       91.43       89.43      1.89 o 
  -1  -2   4       99.32       97.55      3.34 o 
   0  -2   4       59.63       55.39      2.17 o 
   1  -2   4        9.27       10.30      0.65 o 
   2  -2   4        4.35        2.41      0.45 o 
   3  -2   4       26.30       27.19      1.64 o 
   4  -2   4        0.00       -0.09      1.00 o 
   5  -2   4       50.53       44.08      2.44 o 
   6  -2   4        4.96        2.78      1.55 o 
  -6  -1   4       25.13       25.57      1.69 o 
  -5  -1   4        3.30        2.62      0.81 o 
  -4  -1   4       10.95        9.76      0.55 o 
  -3  -1   4     1154.52     1225.39     23.34 o 
  -2  -1   4       41.62       51.93      0.93 o 
  -1  -1   4      281.78      275.96     10.63 o 
   1  -1   4      339.67      347.15      6.49 o 
   2  -1   4        3.66        2.25      0.45 o 
   3  -1   4       47.87       55.05      2.25 o 
   4  -1   4        0.19       -0.20      0.87 o 
   5  -1   4        3.94        4.25      1.27 o 
   6  -1   4        9.17        6.53      1.43 o 
  -6   0   4       14.70       18.09      1.49 o 
  -5   0   4       18.49       20.20      1.31 o 
  -4   0   4       25.16       25.18      0.79 o 
  -3   0   4       94.50      101.04      1.69 o 
  -2   0   4      603.79      642.08      9.09 o 
  -1   0   4      114.45      104.67      2.03 o 
   0   0   4       43.91       42.56      1.03 o 
   1   0   4        0.24        0.08      0.25 o 
   2   0   4       23.64       24.67      0.79 o 
   3   0   4      197.79      206.38      4.07 o 
   4   0   4       15.83       17.47      1.37 o 
   5   0   4        1.10        1.24      0.94 o 
   6   0   4       30.55       26.99      1.99 o 
  -6   1   4        2.18        1.80      1.16 o 
  -5   1   4        7.99        7.77      1.10 o 
  -4   1   4        0.22        0.02      0.60 o 
  -3   1   4      131.04      132.80      2.13 o 
  -2   1   4      107.25      111.67      2.03 o 
  -1   1   4      926.58      900.93     15.72 o 
   0   1   4       11.95       10.00      0.28 o 
   2   1   4      158.23      205.29      3.95 o 
   3   1   4      120.96      142.06      2.93 o 
   4   1   4        5.79        3.59      0.89 o 
   5   1   4        3.79        2.78      1.07 o 
   6   1   4       22.45       20.58      1.86 o 
   7   1   4        1.27        2.50      1.64 o 
  -6   2   4        3.45        4.03      1.16 o 
  -5   2   4      263.57      299.64      7.74 o 
  -4   2   4      119.76      120.30      3.52 o 
  -3   2   4       27.65       29.22      0.75 o 
  -2   2   4      496.45      493.94      8.32 o 
  -1   2   4      440.70      436.88      6.24 o 
   0   2   4       41.86       37.86      0.87 o 
   1   2   4      195.81      197.05      5.63 o 
   2   2   4      784.89      799.64     14.40 o 
   3   2   4      186.86      200.61      3.97 o 
   4   2   4        0.05        0.05      0.74 o 
   5   2   4        9.71        7.57      1.21 o 
   6   2   4        0.36       -0.11      1.16 o 
   7   2   4        0.76        1.34      1.54 o 
  -6   3   4        2.69        1.93      1.33 o 
  -5   3   4        5.51        4.99      1.04 o 
  -4   3   4      430.38      441.85     10.85 o 
  -3   3   4        3.21        3.09      0.40 o 
  -2   3   4       80.14       80.77      2.21 o 
  -1   3   4       83.34       75.88      1.62 o 
   0   3   4       30.95       27.45      0.61 o 
   1   3   4      954.01      924.97     16.04 o 
   2   3   4        6.30        4.37      0.43 o 
   3   3   4        0.11        0.09      0.38 o 
   4   3   4        1.02        1.62      0.56 o 
   5   3   4       46.54       45.24      2.22 o 
   6   3   4       23.73       21.02      1.77 o 
   7   3   4        5.22        5.31      1.46 o 
  -5   4   4        0.05        0.05      1.00 o 
  -4   4   4        4.48        3.12      0.92 o 
  -3   4   4        2.87        1.87      0.74 o 
  -2   4   4       20.38       18.58      0.68 o 
  -1   4   4      269.20      267.65      4.95 o 
   0   4   4      191.44      169.95      6.70 o 
   1   4   4      287.73      291.25      5.58 o 
   2   4   4       11.63       10.63      0.58 o 
   3   4   4       12.60       11.19      0.95 o 
   4   4   4      120.85      113.29      3.90 o 
   5   4   4       26.54       29.62      1.75 o 
   6   4   4      246.48      261.78      7.55 o 
   7   4   4        3.80        1.42      1.49 o 
  -5   5   4        0.94        0.72      1.28 o 
  -4   5   4        2.71        2.72      1.04 o 
  -3   5   4       16.39       17.71      1.34 o 
  -2   5   4        4.51        4.86      0.53 o 
  -1   5   4      190.58      180.47      3.53 o 
   0   5   4      189.40      189.18      3.61 o 
   1   5   4      567.08      584.28      8.32 o 
   2   5   4       15.31       17.34      0.78 o 
   3   5   4       19.29       18.62      1.15 o 
   4   5   4       88.27       83.35      2.16 o 
   5   5   4        0.36       -0.14      0.91 o 
   6   5   4      116.80      118.49      4.15 o 
   7   5   4       40.84       41.07      2.53 o 
  -5   6   4        0.44       -0.97      1.42 o 
  -4   6   4        2.77        2.26      1.28 o 
  -3   6   4        4.94        7.00      1.21 o 
  -2   6   4       13.03       12.57      0.71 o 
  -1   6   4        2.16        2.41      0.86 o 
   0   6   4        0.72        0.53      0.42 o 
   1   6   4      101.00       96.78      2.02 o 
   2   6   4       49.46       51.46      1.38 o 
   3   6   4      113.23      116.04      2.60 o 
   4   6   4       54.16       55.80      2.62 o 
   5   6   4       28.72       26.67      4.32 o 
   6   6   4       76.08       86.62      3.37 o 
   7   6   4        1.42        1.04      1.37 o 
  -4   7   4        0.22        0.44      1.39 o 
  -3   7   4        1.23        0.59      1.16 o 
  -1   7   4       21.47       22.53      1.70 o 
   0   7   4        0.76        0.09      0.91 o 
   1   7   4        0.11        0.54      0.84 o 
   2   7   4       78.58       86.65      2.06 o 
   3   7   4        0.01        0.06      0.53 o 
   4   7   4      145.16      151.77      3.42 o 
   5   7   4       46.98       46.95      3.68 o 
   6   7   4        0.52       -0.18      1.21 o 
  -3   8   4        0.12        0.02      1.28 o 
  -1   8   4        5.29        6.05      1.34 o 
   0   8   4       18.72       18.54      1.66 o 
   1   8   4        0.33        0.00      1.04 o 
   2   8   4       10.25       10.55      1.43 o 
   3   8   4        0.28        0.21      0.55 o 
   4   8   4        5.14        4.56      0.74 o 
   5   8   4        0.53        0.05      0.78 o 
   6   8   4        4.24        3.27      1.34 o 
  -3   9   4        4.35        4.63      1.60 o 
  -1   9   4        6.34        7.41      1.49 o 
   0   9   4        4.39        4.93      1.25 o 
   1   9   4       58.53       56.68      2.82 o 
   2   9   4       51.38       55.35      2.96 o 
   3   9   4        2.10        2.20      0.71 o 
   4   9   4        8.63       10.75      1.02 o 
   5   9   4        1.33        1.18      0.94 o 
   6   9   4        0.22       -0.38      1.12 o 
   0  10   4        0.03       -0.11      1.46 o 
   1  10   4        1.31        0.94      1.28 o 
   2  10   4       10.30       11.68      1.84 o 
   3  10   4       15.45       13.44      1.44 o 
   4  10   4       10.51       12.28      1.06 o 
   5  10   4        1.90        1.86      1.04 o 
   0  11   4        3.23        1.51      1.96 o 
   1  11   4        8.91        9.16      1.32 o 
   2  11   4        2.52        1.58      1.75 o 
   3  11   4        3.91        3.24      2.04 o 
   4  11   4        0.87       -0.21      1.93 o 
   1  12   4        2.31        0.57      2.22 o 
   2  12   4        2.61        0.47      2.16 o 
   3  12   4        3.72        3.23      2.32 o 
  -4 -10   5        1.48        1.64      2.67 o 
  -3 -10   5        6.52        8.15      2.64 o 
  -2 -10   5        1.76       -0.32      2.47 o 
  -1 -10   5        1.85        1.76      2.38 o 
  -5  -9   5        3.37        2.99      3.08 o 
  -4  -9   5        0.88        0.83      2.66 o 
  -3  -9   5        0.01        0.15      2.37 o 
  -2  -9   5        0.03       -0.39      1.86 o 
  -1  -9   5        6.99        3.98      1.95 o 
   0  -9   5        2.97        2.32      2.14 o 
   1  -9   5        1.43        1.93      1.89 o 
  -5  -8   5        2.30        3.35      2.76 o 
  -4  -8   5        1.94        2.85      2.13 o 
  -3  -8   5        1.13        1.99      2.11 o 
  -2  -8   5        5.33        5.84      2.10 o 
  -1  -8   5        5.51        5.81      1.98 o 
   0  -8   5       29.35       25.23      2.46 o 
   1  -8   5       13.80       11.95      2.17 o 
   2  -8   5        3.54        2.88      2.08 o 
  -6  -7   5        0.57       -0.65      2.69 o 
  -5  -7   5       15.03       18.86      2.94 o 
  -4  -7   5       68.89       68.26      3.97 o 
  -3  -7   5       51.80       56.30      3.64 o 
  -2  -7   5       50.49       57.98      3.49 o 
  -1  -7   5        0.12       -0.09      1.54 o 
   0  -7   5        2.28        1.19      1.57 o 
   1  -7   5        7.68        8.03      1.32 o 
   2  -7   5        2.83        1.34      1.76 o 
   3  -7   5        5.41        9.96      2.16 o 
  -6  -6   5        1.71        0.59      2.44 o 
  -5  -6   5        3.03        1.54      2.16 o 
  -4  -6   5        7.04        4.50      1.78 o 
  -3  -6   5       46.04       46.20      3.20 o 
  -2  -6   5      141.71      153.55      5.63 o 
  -1  -6   5      130.94      145.86      5.38 o 
   0  -6   5       28.80       24.90      2.05 o 
   1  -6   5      141.68      137.33      3.47 o 
   2  -6   5        1.24        1.40      1.37 o 
   3  -6   5        0.47        1.54      1.69 o 
   4  -6   5        0.17        0.11      1.70 o 
  -5  -5   5       64.49       68.16      2.63 o 
  -4  -5   5        1.29        1.07      0.53 o 
  -3  -5   5       53.69       54.75      3.15 o 
  -2  -5   5       23.83       20.50      1.95 o 
  -1  -5   5       79.17       77.72      3.43 o 
   0  -5   5        5.83        6.23      1.33 o 
   1  -5   5      164.69      159.42      3.72 o 
   2  -5   5      479.86      503.75     13.44 o 
   3  -5   5       86.18       87.09      3.65 o 
   4  -5   5        0.44       -0.24      1.52 o 
  -6  -4   5        4.44        3.27      0.94 o 
  -5  -4   5       69.62       70.73      3.83 o 
  -4  -4   5        0.10        0.52      0.39 o 
  -3  -4   5        1.57        0.89      0.43 o 
  -2  -4   5       27.47       24.88      1.92 o 
  -1  -4   5      258.79      267.87      8.21 o 
   0  -4   5       68.92       84.04      3.26 o 
   1  -4   5      210.91      206.82      4.42 o 
   2  -4   5      287.54      298.61      8.37 o 
   3  -4   5      421.13      435.45     11.78 o 
   4  -4   5       84.18       91.07      3.83 o 
   5  -4   5        0.22        0.03      1.52 o 
  -6  -3   5        4.83        3.45      0.98 o 
  -5  -3   5        1.58        1.06      0.67 o 
  -4  -3   5        7.02        8.23      0.49 o 
  -3  -3   5       43.26       42.25      1.71 o 
  -2  -3   5       72.47       66.24      2.94 o 
  -1  -3   5      421.13      456.91     13.04 o 
   0  -3   5        0.04        0.08      0.74 o 
   1  -3   5       74.87       80.92      2.64 o 
   2  -3   5       43.32       42.67      1.45 o 
   3  -3   5      356.83      361.89      9.86 o 
   4  -3   5       59.11       64.92      3.05 o 
   5  -3   5        0.91        0.47      1.24 o 
  -6  -2   5       13.85       12.82      1.25 o 
  -5  -2   5       46.78       48.90      1.84 o 
  -4  -2   5       26.16       30.75      1.80 o 
  -3  -2   5        5.06        5.32      0.36 o 
  -2  -2   5       47.50       51.00      1.27 o 
  -1  -2   5        9.69        8.49      1.00 o 
   0  -2   5     3356.90     3856.16    102.38 o 
   1  -2   5      374.56      394.73      7.47 o 
   2  -2   5        0.34        0.26      0.47 o 
   3  -2   5        3.16        2.61      1.01 o 
   4  -2   5       14.20       14.53      1.55 o 
   5  -2   5        0.53       -0.02      1.31 o 
   6  -2   5        0.37       -0.54      1.54 o 
  -6  -1   5        1.57        1.10      1.00 o 
  -5  -1   5        7.16        8.84      1.00 o 
  -4  -1   5        0.51        0.38      0.48 o 
  -3  -1   5      114.75      110.40      1.83 o 
  -2  -1   5       28.70       30.37      0.90 o 
  -1  -1   5       11.24        8.86      0.60 o 
   0  -1   5        0.65        0.39      0.37 o 
   1  -1   5        2.32        1.33      0.41 o 
   2  -1   5      167.80      167.64      3.60 o 
   3  -1   5       11.61       11.48      1.19 o 
   4  -1   5        0.01       -0.11      0.97 o 
   5  -1   5        0.08       -0.03      1.03 o 
   6  -1   5        2.93        2.01      1.52 o 
  -6   0   5        0.18        0.23      0.94 o 
  -5   0   5        0.03        0.14      0.71 o 
  -4   0   5        2.06        1.44      0.49 o 
  -3   0   5       53.08       57.22      3.12 o 
  -2   0   5      834.79      850.51     15.38 o 
  -1   0   5       11.20       10.76      0.62 o 
   0   0   5       90.88       95.53      2.01 o 
   1   0   5       11.82       13.50      0.64 o 
   2   0   5        0.67        0.34      0.37 o 
   3   0   5        0.71        0.58      0.41 o 
   4   0   5       64.87       56.14      2.40 o 
   5   0   5       41.55       35.29      2.08 o 
   6   0   5        3.77        1.93      1.40 o 
  -6   1   5        0.19        0.02      1.13 o 
  -5   1   5        8.28        8.10      1.01 o 
  -4   1   5      170.50      175.48      4.68 o 
  -3   1   5       64.97       58.92      4.02 o 
  -2   1   5      232.43      230.86      3.68 o 
  -1   1   5       14.37       14.71      0.67 o 
   0   1   5       68.91       65.32      1.34 o 
   1   1   5       31.46       31.71      1.37 o 
   2   1   5       18.21       25.93      0.88 o 
   3   1   5      342.09      364.17      6.88 o 
   4   1   5        1.99        2.26      0.92 o 
   5   1   5        2.68        1.46      1.09 o 
   6   1   5        9.80        8.83      1.57 o 
  -6   2   5       15.43       20.65      1.73 o 
  -5   2   5       44.23       46.46      2.16 o 
  -4   2   5       66.23       65.51      2.34 o 
  -3   2   5       50.70       54.44      1.92 o 
  -2   2   5      704.28      700.22     12.38 o 
  -1   2   5      120.41      107.84      2.15 o 
   0   2   5        5.38        5.99      0.25 o 
   1   2   5       81.28       77.93      1.69 o 
   2   2   5       14.00       12.99      0.71 o 
   3   2   5      853.70      948.29     17.15 o 
   4   2   5       32.51       40.15      1.90 o 
   5   2   5       11.48       12.43      1.43 o 
   6   2   5        0.94        0.23      1.09 o 
  -6   3   5        0.50        0.86      1.19 o 
  -5   3   5       37.17       38.93      2.02 o 
  -4   3   5      338.64      349.66      8.75 o 
  -3   3   5        6.45        6.38      0.59 o 
  -2   3   5       55.02       46.88      7.37 o 
  -1   3   5      514.46      519.76      7.44 o 
   0   3   5       53.14       47.92      0.84 o 
   1   3   5       51.72       51.70      1.91 o 
   2   3   5        0.80        0.47      0.35 o 
   3   3   5      174.57      183.60      3.74 o 
   4   3   5       94.28       98.15      2.36 o 
   5   3   5       18.48       20.41      1.63 o 
   6   3   5        2.87        1.69      1.24 o 
   7   3   5        5.64        5.52      1.72 o 
  -5   4   5        0.32       -0.09      1.00 o 
  -4   4   5       18.37       17.64      1.28 o 
  -3   4   5        4.03        3.68      0.83 o 
  -1   4   5      565.14      558.70      9.95 o 
   0   4   5      442.20      471.86     10.83 o 
   1   4   5     1992.72     1947.79     27.26 o 
   2   4   5      140.71      154.11      3.63 o 
   3   4   5       98.76       92.11      2.16 o 
   4   4   5       20.34       20.51      1.06 o 
   5   4   5        0.22        0.05      1.01 o 
   6   4   5       53.04       55.15      2.79 o 
   7   4   5        0.70        0.75      1.34 o 
  -5   5   5        0.11        0.54      1.24 o 
  -4   5   5        2.59        1.93      1.09 o 
  -3   5   5        6.80        8.04      1.00 o 
  -2   5   5        7.36        5.61      2.57 o 
  -1   5   5        0.81        4.71      1.36 o 
   0   5   5        2.73        1.89      0.40 o 
   1   5   5      801.78      769.31     13.49 o 
   2   5   5      214.26      208.42      4.13 o 
   3   5   5       47.18       48.93      1.46 o 
   4   5   5       32.46       32.50      1.31 o 
   5   5   5      107.22      107.96      3.67 o 
   6   5   5       47.62       44.11      2.50 o 
   7   5   5       27.58       28.53      2.34 o 
  -4   6   5        0.62        0.21      1.06 o 
  -3   6   5       11.00        7.15      1.09 o 
  -2   6   5       20.07       13.16      1.39 o 
  -1   6   5       30.58       34.62      1.19 o 
   0   6   5        0.11        0.04      0.41 o 
   1   6   5      269.96      283.14      8.41 o 
   2   6   5       59.46       58.09      1.51 o 
   3   6   5       45.46       41.15      1.32 o 
   4   6   5      179.86      186.33      4.01 o 
   5   6   5       10.10        8.26      1.01 o 
   6   6   5       16.92       17.15      1.81 o 
  -4   7   5        0.44       -0.09      1.34 o 
  -3   7   5        0.02        0.50      1.13 o 
  -2   7   5        1.79        0.84      0.75 o 
  -1   7   5      149.61      153.94      3.24 o 
   0   7   5      101.82      102.29      2.29 o 
   1   7   5       36.33       32.79      1.93 o 
   2   7   5        0.07        0.04      0.45 o 
   3   7   5        0.40       -0.02      0.52 o 
   4   7   5      136.43      136.98      3.18 o 
   5   7   5        0.11        0.35      0.83 o 
   6   7   5        0.49       -0.09      1.25 o 
  -3   8   5        2.13        0.74      1.33 o 
  -2   8   5        8.99        8.57      1.30 o 
  -1   8   5        6.33        6.07      0.84 o 
   0   8   5        0.41        1.27      1.12 o 
   1   8   5        4.95        5.05      1.31 o 
   2   8   5        0.05        0.17      0.53 o 
   3   8   5        2.32        1.14      0.62 o 
   4   8   5        3.11        2.15      0.74 o 
   5   8   5        1.74        3.18      1.03 o 
   6   8   5       13.05       14.89      1.72 o 
  -3   9   5       14.85       12.93      1.80 o 
  -2   9   5        0.37        0.69      1.10 o 
  -1   9   5       20.18       23.46      2.04 o 
   0   9   5        3.34        4.42      1.39 o 
   1   9   5        0.14        0.09      1.25 o 
   2   9   5        2.30        1.04      1.30 o 
   3   9   5        0.20        0.13      0.65 o 
   4   9   5        1.16        1.13      0.77 o 
   5   9   5       10.41        9.70      1.56 o 
   6   9   5        7.54        7.34      1.34 o 
   0  10   5        8.37        8.39      1.72 o 
   1  10   5        2.73        3.85      1.55 o 
   2  10   5        9.89       11.59      1.87 o 
   3  10   5        1.27        0.57      1.36 o 
   4  10   5        0.12        0.32      0.83 o 
   5  10   5        0.45        0.09      1.03 o 
   0  11   5        2.38        2.07      1.83 o 
   1  11   5        0.32        0.03      1.69 o 
   2  11   5       26.99       30.66      2.52 o 
   3  11   5        8.48        9.01      1.90 o 
   4  11   5        2.75        1.39      2.22 o 
   2  12   5        0.35        0.72      2.20 o 
  -2 -10   6        1.10        0.54      2.40 o 
  -1 -10   6        1.73        1.22      2.32 o 
  -4  -9   6       24.57       29.95      3.50 o 
  -3  -9   6        0.39        0.03      2.28 o 
  -2  -9   6        4.93        4.25      2.49 o 
  -1  -9   6        0.10        0.24      2.19 o 
   0  -9   6        0.86        0.60      1.55 o 
   1  -9   6        0.53        1.58      2.28 o 
  -5  -8   6        1.81        3.88      2.99 o 
  -4  -8   6        0.01       -0.02      2.56 o 
  -3  -8   6       12.29       13.95      2.75 o 
  -2  -8   6        0.87       -0.15      2.05 o 
  -1  -8   6       40.47       34.36      3.00 o 
   0  -8   6        1.91        1.03      2.02 o 
   1  -8   6        1.05        2.50      2.04 o 
   2  -8   6        0.68       -0.62      2.08 o 
  -5  -7   6        5.21        4.45      2.72 o 
  -4  -7   6        4.19        4.47      2.44 o 
  -3  -7   6        3.62        4.22      1.95 o 
  -2  -7   6       37.00       33.77      2.72 o 
  -1  -7   6      138.02      124.98      5.10 o 
   0  -7   6       98.85       77.90      3.92 o 
   1  -7   6       80.63       72.22      3.73 o 
   2  -7   6       13.71       12.58      2.25 o 
   3  -7   6        1.74        1.67      2.08 o 
  -6  -6   6        6.27        5.42      2.75 o 
  -5  -6   6       18.39       24.17      2.76 o 
  -4  -6   6       70.31       77.36      4.15 o 
  -3  -6   6      157.11      172.36      6.55 o 
  -2  -6   6      168.54      194.93      6.96 o 
  -1  -6   6       18.96       16.51      2.02 o 
   0  -6   6        0.22        0.18      1.45 o 
   1  -6   6        2.71        0.90      1.09 o 
   2  -6   6        0.01        0.08      1.60 o 
   3  -6   6       31.79       29.77      2.47 o 
   4  -6   6        0.73       -0.29      1.75 o 
  -6  -5   6       12.18       12.46      1.25 o 
  -5  -5   6       12.59       13.78      0.98 o 
  -4  -5   6       42.21       42.39      2.99 o 
  -3  -5   6     1410.60     1467.20     40.36 o 
  -2  -5   6       61.60       61.32      3.18 o 
  -1  -5   6        0.04        0.18      1.34 o 
   0  -5   6       17.60       18.83      1.84 o 
   1  -5   6        9.54        6.97      0.99 o 
   2  -5   6      186.28      179.27      5.91 o 
   3  -5   6        0.70        1.19      1.54 o 
   4  -5   6        0.10       -0.09      1.64 o 
  -6  -4   6        0.09       -0.42      0.92 o 
  -5  -4   6       31.82       32.44      1.34 o 
  -4  -4   6        4.94        3.74      0.59 o 
  -3  -4   6      201.09      200.43      6.86 o 
  -2  -4   6       19.25       18.74      1.90 o 
  -1  -4   6       77.57       71.73      3.26 o 
   0  -4   6       62.01       61.75      1.99 o 
   1  -4   6        6.20        5.48      0.90 o 
   2  -4   6      344.74      358.68      9.87 o 
   3  -4   6        2.03        0.39      1.34 o 
   4  -4   6        9.02        7.44      1.57 o 
   5  -4   6        0.81        1.40      1.75 o 
  -6  -3   6        6.92        6.25      1.10 o 
  -5  -3   6        9.51        8.35      0.78 o 
  -4  -3   6        1.27        1.18      0.56 o 
  -3  -3   6        9.75        9.20      0.69 o 
  -2  -3   6        3.53        4.21      1.30 o 
  -1  -3   6      104.43      115.04      4.17 o 
   0  -3   6        2.62        1.09      0.68 o 
   1  -3   6      343.66      340.83      9.53 o 
   2  -3   6      221.05      206.93      4.37 o 
   3  -3   6        8.30        8.83      1.48 o 
   4  -3   6       34.09       34.91      2.44 o 
   5  -3   6        0.52        0.27      1.52 o 
  -6  -2   6        5.02        4.93      1.09 o 
  -5  -2   6       73.80       64.74      2.22 o 
  -4  -2   6       61.76       57.52      1.77 o 
  -3  -2   6        3.11        4.25      0.49 o 
  -2  -2   6       27.49       25.65      0.86 o 
  -1  -2   6       26.48       30.54      1.78 o 
   0  -2   6      511.83      557.39     15.54 o 
   1  -2   6        2.15        1.59      0.56 o 
   2  -2   6        0.14        0.18      0.53 o 
   3  -2   6        5.76        5.43      1.22 o 
   4  -2   6       22.34       20.67      1.70 o 
   5  -2   6       12.14        9.97      1.60 o 
  -6  -1   6        8.55        7.80      1.22 o 
  -5  -1   6       34.51       29.69      1.58 o 
  -4  -1   6        1.02        1.33      0.52 o 
  -3  -1   6       31.52       31.58      1.06 o 
  -2  -1   6        0.40        0.33      0.35 o 
  -1  -1   6       71.68       65.60      2.12 o 
   0  -1   6       19.47       24.34      1.40 o 
   1  -1   6       61.36       67.43      1.96 o 
   2  -1   6        3.31        2.26      0.53 o 
   3  -1   6        0.18        0.03      0.87 o 
   4  -1   6       14.42       14.35      1.54 o 
   5  -1   6       40.59       36.79      2.32 o 
   6  -1   6        9.17        9.26      1.81 o 
  -6   0   6        5.02        4.33      1.06 o 
  -5   0   6       22.84       20.90      1.37 o 
  -4   0   6       91.59       94.58      4.15 o 
  -3   0   6       39.09       41.37      2.03 o 
  -2   0   6        2.33        1.59      0.37 o 
  -1   0   6        0.02       -0.15      0.21 o 
   0   0   6       98.74       98.67      2.13 o 
   2   0   6        4.16        2.71      0.46 o 
   3   0   6       16.14       21.69      0.99 o 
   4   0   6        1.79        1.58      1.04 o 
   5   0   6       41.48       38.27      2.26 o 
   6   0   6        8.94        7.30      1.72 o 
  -6   1   6        6.43        6.95      1.33 o 
  -5   1   6        0.16       -0.14      0.75 o 
  -4   1   6       64.91       64.47      1.71 o 
  -3   1   6        1.10        0.72      0.43 o 
  -2   1   6       52.57       53.85      1.35 o 
  -1   1   6       30.94       30.12      0.87 o 
   0   1   6       17.60       16.87      0.46 o 
   1   1   6      126.72      126.01      4.10 o 
   2   1   6        6.45        5.35      0.53 o 
   3   1   6        0.78        0.85      0.48 o 
   4   1   6       14.11       13.26      1.25 o 
   5   1   6       30.92       23.31      1.75 o 
   6   1   6        6.20        4.47      1.51 o 
  -6   2   6       12.95       13.34      1.48 o 
  -5   2   6        0.58       -0.12      0.97 o 
  -4   2   6        1.02        1.96      0.75 o 
  -3   2   6        5.08        2.83      2.18 o 
  -2   2   6      199.75      217.05      4.15 o 
  -1   2   6       26.89       49.46      1.51 o 
   0   2   6       29.55       30.43      0.61 o 
   1   2   6       49.71       47.30      1.21 o 
   2   2   6      645.29      690.85     12.57 o 
   3   2   6      204.11      198.30      7.24 o 
   4   2   6       74.79       84.01      3.03 o 
   5   2   6        0.52        0.51      0.98 o 
   6   2   6       14.08       13.77      1.77 o 
  -5   3   6        1.69        0.63      0.94 o 
  -4   3   6       16.04       15.45      1.27 o 
  -3   3   6        0.50        0.09      0.46 o 
  -2   3   6      422.08      404.14      7.38 o 
  -1   3   6      977.76      962.19     16.86 o 
   0   3   6        6.47        6.78      0.39 o 
   1   3   6      398.52      390.79      7.22 o 
   2   3   6        1.55        0.85      0.43 o 
   3   3   6       29.45       30.83      1.46 o 
   4   3   6       23.66       23.17      1.41 o 
   5   3   6        2.72        2.28      1.16 o 
   6   3   6        0.72        1.28      1.34 o 
  -5   4   6       29.50       25.48      1.78 o 
  -4   4   6       63.02       65.37      2.44 o 
  -3   4   6        9.08        9.10      1.02 o 
  -2   4   6       83.90       76.12      1.83 o 
  -1   4   6       16.88       15.07      1.70 o 
   0   4   6      209.26      233.39      4.35 o 
   1   4   6     1505.61     1477.37     20.66 o 
   2   4   6      104.47       99.94      2.22 o 
   3   4   6        0.27        0.12      0.50 o 
   4   4   6        5.18        3.78      0.67 o 
   5   4   6       14.11       13.02      1.46 o 
   6   4   6        0.02       -0.69      1.27 o 
  -5   5   6        0.82        1.27      1.18 o 
  -4   5   6       52.95       64.02      2.50 o 
  -3   5   6       29.77       38.26      1.72 o 
  -2   5   6        3.43        2.68      0.57 o 
  -1   5   6      116.76      123.32      2.59 o 
   0   5   6       35.31       32.69      0.95 o 
   1   5   6      776.82      803.75     11.39 o 
   2   5   6      461.07      447.65      8.36 o 
   3   5   6      193.09      196.65      4.06 o 
   4   5   6       39.62       41.74      1.49 o 
   5   5   6        2.83        4.03      1.19 o 
   6   5   6        0.24        1.10      1.34 o 
  -4   6   6        0.19        0.11      1.01 o 
  -3   6   6       13.53       12.46      1.27 o 
  -2   6   6       31.63       30.73      4.22 o 
  -1   6   6        1.05        0.21      0.51 o 
   0   6   6       19.04       19.54      1.21 o 
   1   6   6        5.95        6.12      0.51 o 
   2   6   6        9.30        9.30      1.55 o 
   3   6   6       58.03       49.01      1.50 o 
   4   6   6        7.13        6.05      2.73 o 
   5   6   6        4.27        4.23      0.95 o 
   6   6   6       59.72       77.28      3.43 o 
  -4   7   6        0.38        0.11      1.30 o 
  -3   7   6       11.61       12.48      1.39 o 
  -2   7   6        0.00       -0.03      0.72 o 
  -1   7   6      125.20      134.32      2.91 o 
   0   7   6        0.09        0.39      1.00 o 
   1   7   6        1.30        0.12      0.98 o 
   2   7   6       36.78       36.70      1.22 o 
   3   7   6        4.10        3.99      0.66 o 
   4   7   6        7.27        7.16      0.89 o 
   5   7   6       92.35       94.60      2.65 o 
   6   7   6        3.97        4.54      1.57 o 
  -3   8   6        1.05        0.32      1.24 o 
  -2   8   6        0.73        0.47      1.07 o 
  -1   8   6        8.72        9.23      0.88 o 
   0   8   6       14.80       16.60      1.67 o 
   1   8   6        3.51        3.03      1.24 o 
   2   8   6        3.23        2.50      0.62 o 
   3   8   6       16.71       18.23      1.71 o 
   4   8   6       44.57       45.51      3.74 o 
   5   8   6        0.58        0.40      0.93 o 
   6   8   6        6.75        5.97      1.60 o 
  -2   9   6        1.72        1.24      1.25 o 
  -1   9   6        0.20        0.12      1.46 o 
   0   9   6        2.30        0.65      1.18 o 
   1   9   6        1.76        1.64      1.39 o 
   2   9   6        0.73        0.59      1.34 o 
   3   9   6        0.27        0.63      0.72 o 
   4   9   6        8.20        7.61      1.33 o 
   5   9   6       10.94        8.03      1.16 o 
  -1  10   6        0.33        0.06      1.58 o 
   0  10   6        1.37        1.09      1.55 o 
   1  10   6        0.60        0.62      1.34 o 
   2  10   6        2.58        1.95      1.58 o 
   3  10   6        0.13        0.09      1.57 o 
   4  10   6        0.31        0.49      0.80 o 
   5  10   6        0.32       -0.17      1.08 o 
   0  11   6        0.43       -0.02      1.75 o 
   1  11   6        1.75        1.00      1.70 o 
   2  11   6       29.35       28.59      2.63 o 
   3  11   6        0.00        0.00      1.58 o 
   4  11   6        0.25        0.75      0.99 o 
  -3  -9   7        4.67        3.05      2.91 o 
  -2  -9   7        0.59       -0.54      2.29 o 
  -1  -9   7        1.29        1.48      2.31 o 
   0  -9   7        0.30        1.29      1.73 o 
  -4  -8   7        2.35        1.40      2.85 o 
  -3  -8   7        7.71        3.74      2.59 o 
  -2  -8   7        0.33        0.02      2.31 o 
  -1  -8   7        6.57        2.22      2.02 o 
   0  -8   7        1.95        1.36      1.49 o 
   1  -8   7        0.38        0.20      2.16 o 
  -5  -7   7        0.33        0.50      2.75 o 
  -4  -7   7       24.00       26.27      3.02 o 
  -3  -7   7       15.28       13.85      2.69 o 
  -2  -7   7       12.72       11.83      2.43 o 
  -1  -7   7      108.02       86.10      4.27 o 
   0  -7   7        0.05       -0.13      1.29 o 
   1  -7   7        2.66        2.49      1.73 o 
   2  -7   7        7.19        8.51      2.23 o 
  -5  -6   7        7.20       12.29      2.79 o 
  -4  -6   7       46.49       53.29      3.89 o 
  -3  -6   7        0.59        0.66      1.99 o 
  -2  -6   7       73.53       80.09      4.01 o 
  -1  -6   7        0.72       -0.26      1.66 o 
   0  -6   7       56.03       44.72      2.08 o 
   1  -6   7       29.12       30.86      1.74 o 
   2  -6   7        0.83        0.30      1.54 o 
   3  -6   7        5.32        6.91      1.87 o 
  -6  -5   7        3.84        3.59      1.12 o 
  -5  -5   7       19.41       18.75      1.15 o 
  -4  -5   7       23.11       21.98      2.59 o 
  -3  -5   7      452.44      471.20     14.23 o 
  -2  -5   7       62.48       71.05      3.58 o 
  -1  -5   7        1.30        0.92      1.34 o 
   0  -5   7        1.49        0.91      1.00 o 
   1  -5   7        0.82       -0.14      0.98 o 
   2  -5   7        3.94        4.16      1.46 o 
   3  -5   7        0.49        1.10      1.66 o 
   4  -5   7        3.20        3.74      1.78 o 
  -6  -4   7        0.00       -0.14      0.98 o 
  -5  -4   7        7.18        6.21      0.79 o 
  -4  -4   7       38.51       40.41      1.44 o 
  -3  -4   7      132.72      125.19      4.97 o 
  -2  -4   7      762.54      779.49     22.05 o 
  -1  -4   7        6.88        8.31      1.45 o 
   0  -4   7        9.76       12.63      1.06 o 
   1  -4   7        0.52        0.16      0.84 o 
   2  -4   7      174.42      171.31      5.59 o 
   3  -4   7        0.93        0.63      1.46 o 
   4  -4   7        9.30        7.98      1.86 o 
  -6  -3   7       11.48       10.00      1.13 o 
  -5  -3   7        0.19        0.16      0.64 o 
  -4  -3   7       63.96       61.32      1.74 o 
  -3  -3   7       15.95       17.77      0.86 o 
  -2  -3   7       47.31       50.63      2.70 o 
  -1  -3   7        0.00       -0.11      0.95 o 
   0  -3   7       18.83       16.59      1.36 o 
   1  -3   7        2.89        3.76      0.79 o 
   2  -3   7      558.41      603.74     11.44 o 
   3  -3   7       20.42       20.55      1.90 o 
   4  -3   7        1.27        2.19      1.49 o 
   5  -3   7        0.49        0.45      1.46 o 
  -6  -2   7        0.18        0.12      0.86 o 
  -5  -2   7       82.23       83.40      3.30 o 
  -4  -2   7       24.57       21.38      1.00 o 
  -3  -2   7        9.78        8.79      0.94 o 
  -2  -2   7       10.75       10.92      0.67 o 
  -1  -2   7        0.63        0.95      0.86 o 
   0  -2   7      156.08      138.28     16.57 o 
   1  -2   7        1.13        1.02      0.62 o 
   2  -2   7      171.57      174.54      4.13 o 
   3  -2   7      672.82      686.95     17.53 o 
   4  -2   7       13.26       14.51      1.78 o 
   5  -2   7        3.39        2.04      1.63 o 
  -6  -1   7        0.19        0.75      1.06 o 
  -5  -1   7       14.02       11.54      1.13 o 
  -4  -1   7        0.00       -0.05      0.52 o 
  -3  -1   7        9.39        9.21      0.66 o 
  -2  -1   7       28.80       30.15      0.98 o 
  -1  -1   7      202.84      214.08      6.11 o 
   0  -1   7       92.43      100.82      2.34 o 
   1  -1   7        0.13        0.27      0.53 o 
   2  -1   7       27.04       29.50      1.93 o 
   3  -1   7       48.92       53.48      2.40 o 
   4  -1   7        4.91        3.83      1.19 o 
   5  -1   7       18.67       16.01      1.89 o 
  -6   0   7        0.91        1.09      1.10 o 
  -5   0   7       39.47       39.38      1.87 o 
  -4   0   7       21.06       21.71      1.25 o 
  -3   0   7        0.18        0.10      0.42 o 
  -2   0   7       63.68       64.46      1.57 o 
  -1   0   7       68.86       63.95      1.48 o 
   0   0   7      197.92      224.98      6.93 o 
   2   0   7       18.99       16.82      0.88 o 
   3   0   7        0.09        0.10      0.55 o 
   4   0   7        0.05        0.03      0.94 o 
   5   0   7        0.72       -0.23      1.10 o 
   6   0   7       15.48       13.74      2.02 o 
  -6   1   7        3.21        4.06      1.30 o 
  -5   1   7        1.57        1.16      0.98 o 
  -4   1   7        1.32        0.72      0.58 o 
  -3   1   7       32.36       34.47      1.18 o 
  -2   1   7       44.65       41.36      2.07 o 
  -1   1   7       33.36       30.85      0.92 o 
   0   1   7       17.49       21.08      2.23 o 
   1   1   7        4.91        3.95      1.15 o 
   2   1   7       84.54       87.30      2.07 o 
   3   1   7        7.03        6.51      0.75 o 
   4   1   7       19.60       16.63      1.52 o 
   5   1   7       14.58       15.51      1.73 o 
   6   1   7        9.46        9.72      1.67 o 
  -5   2   7        2.98        3.33      1.10 o 
  -4   2   7        4.62        5.08      0.95 o 
  -3   2   7       25.28       24.47      1.00 o 
  -2   2   7      199.99      208.34      4.05 o 
  -1   2   7       53.85       54.02      1.32 o 
   0   2   7      115.09      114.13      2.09 o 
   1   2   7        0.59        1.02      0.41 o 
   2   2   7       90.94       83.79      3.86 o 
   3   2   7       29.34       26.76      4.25 o 
   4   2   7       19.35       20.41      1.58 o 
   5   2   7        0.88        1.30      1.25 o 
   6   2   7       16.06       11.69      1.84 o 
  -5   3   7        1.96        1.86      1.01 o 
  -4   3   7       13.93       13.52      1.16 o 
  -3   3   7       53.67       54.33      1.96 o 
  -2   3   7       50.82       53.80      1.44 o 
  -1   3   7      170.20      181.10      3.52 o 
   0   3   7       12.25       13.62      0.93 o 
   1   3   7       18.24       14.45      1.08 o 
   2   3   7        1.02        0.28      0.44 o 
   3   3   7       17.30       16.81      0.89 o 
   4   3   7        0.11        0.12      0.67 o 
   5   3   7        4.54        6.35      1.39 o 
   6   3   7        3.49        2.07      1.45 o 
  -5   4   7       14.07       13.70      1.40 o 
  -4   4   7       79.39       84.88      2.97 o 
  -3   4   7        0.22        0.43      0.56 o 
  -2   4   7       11.91       11.34      0.97 o 
  -1   4   7       21.22       24.93      0.89 o 
   0   4   7       84.62       85.03      1.84 o 
   1   4   7       14.14       12.40      0.44 o 
   2   4   7      316.54      315.92      9.21 o 
   3   4   7       46.39       45.63      1.47 o 
   4   4   7       17.85       16.89      1.04 o 
   5   4   7        0.80        1.58      1.16 o 
   6   4   7        0.05       -0.56      1.40 o 
  -4   5   7      146.62      157.43      4.60 o 
  -3   5   7       92.96       96.93      3.11 o 
  -2   5   7       20.32       21.10      1.34 o 
  -1   5   7       59.60       56.86      1.50 o 
   0   5   7        5.96        4.75      0.47 o 
   1   5   7       52.28       45.98      1.27 o 
   2   5   7       13.75       14.72      1.34 o 
   3   5   7        0.14        0.52      0.54 o 
   4   5   7       16.61       18.26      1.07 o 
   5   5   7        0.03        0.26      1.15 o 
   6   5   7       15.07       12.43      1.78 o 
  -4   6   7        0.31        0.09      1.21 o 
  -3   6   7       14.66       18.19      1.45 o 
  -2   6   7        1.91        0.64      0.59 o 
  -1   6   7        5.44        5.12      0.66 o 
   0   6   7       62.55       69.26      1.84 o 
   1   6   7       29.92       28.50      1.51 o 
   2   6   7       10.09        4.20      4.10 o 
   3   6   7        0.06        0.25      0.56 o 
   4   6   7       85.86       92.74      3.12 o 
   5   6   7        0.00        0.13      0.83 o 
   6   6   7       73.82       86.33      3.70 o 
  -3   7   7        0.02       -0.03      1.09 o 
  -2   7   7        1.95        1.71      0.75 o 
  -1   7   7        9.85        9.92      0.81 o 
   0   7   7       38.43       42.10      2.47 o 
   1   7   7       77.44       79.04      3.40 o 
   2   7   7      145.37       67.18      2.22 o 
   3   7   7       57.56       59.62      1.82 o 
   4   7   7      114.17      112.28      2.81 o 
   5   7   7        2.34        2.89      1.00 o 
   6   7   7       16.89       17.47      1.99 o 
  -3   8   7        1.54        1.01      1.09 o 
  -2   8   7        3.38        4.40      1.07 o 
  -1   8   7        5.25        4.90      1.39 o 
   0   8   7       24.46       23.70      1.93 o 
   1   8   7       29.63       28.86      2.10 o 
   2   8   7        2.35        1.07      0.63 o 
   3   8   7       21.58       24.67      1.21 o 
   4   8   7        4.34        5.54      0.94 o 
   5   8   7        0.56        0.83      1.00 o 
   6   8   7        1.13        0.69      1.45 o 
  -1   9   7       12.82       10.47      1.81 o 
   0   9   7       20.79       15.65      1.92 o 
   1   9   7        0.02        0.02      1.21 o 
   2   9   7        0.03        1.00      1.46 o 
   3   9   7        4.63        4.67      0.85 o 
   4   9   7       26.71       29.86      1.48 o 
   5   9   7       15.78       15.99      1.37 o 
  -1  10   7        0.23        0.80      1.69 o 
   0  10   7        0.04        0.83      1.58 o 
   1  10   7        0.46        0.53      1.42 o 
   2  10   7        0.59       -0.30      1.39 o 
   3  10   7        0.57        0.48      1.45 o 
   4  10   7        0.00       -0.05      0.93 o 
   0  11   7        0.05       -0.32      1.84 o 
   1  11   7        5.05        2.66      1.89 o 
   2  11   7        4.76        3.59      1.95 o 
   3  11   7        4.77        4.51      1.78 o 
  -3  -8   8        1.11        0.05      2.72 o 
  -2  -8   8        1.74        1.78      2.61 o 
  -1  -8   8        0.39       -0.26      2.40 o 
   0  -8   8        0.66       -0.09      1.61 o 
   1  -8   8        0.04       -0.24      2.25 o 
  -4  -7   8        0.74        1.18      2.40 o 
  -3  -7   8        0.03        0.24      2.41 o 
  -2  -7   8        4.99        6.19      2.19 o 
  -1  -7   8        0.01       -0.03      1.86 o 
   0  -7   8        3.56        3.87      1.48 o 
   1  -7   8        6.53        8.28      2.31 o 
   2  -7   8        0.01       -0.27      2.07 o 
  -5  -6   8       19.25       21.27      3.24 o 
  -4  -6   8        1.52        3.08      2.46 o 
  -3  -6   8        6.33        4.18      2.02 o 
  -2  -6   8       12.83       12.01      2.34 o 
  -1  -6   8       26.05       22.59      2.55 o 
   0  -6   8       24.54       17.17      1.59 o 
   1  -6   8       24.62       26.36      1.74 o 
   2  -6   8        0.32       -0.15      1.84 o 
   3  -6   8        1.05        3.20      2.07 o 
  -5  -5   8        6.39        5.51      2.17 o 
  -4  -5   8       10.61        9.17      2.38 o 
  -3  -5   8       85.53       96.32      4.69 o 
  -2  -5   8       18.01       19.81      2.38 o 
  -1  -5   8       21.07       19.67      2.10 o 
   0  -5   8       97.65       78.15      2.53 o 
   1  -5   8       30.89       25.65      1.58 o 
   2  -5   8        0.05       -0.29      1.64 o 
   3  -5   8        0.00        0.41      1.55 o 
  -5  -4   8        0.18       -0.09      0.71 o 
  -4  -4   8       66.93       72.01      2.02 o 
  -3  -4   8       41.35       45.84      3.00 o 
  -2  -4   8       39.05       40.38      2.72 o 
  -1  -4   8       40.65       44.47      2.85 o 
   0  -4   8        4.39        3.47      0.98 o 
   1  -4   8       15.59       13.54      1.18 o 
   2  -4   8        7.60        4.81      1.60 o 
   3  -4   8        5.91        5.87      1.73 o 
   4  -4   8        2.32        2.58      1.83 o 
  -5  -3   8       12.51       12.94      1.04 o 
  -4  -3   8       49.03       46.23      1.52 o 
  -3  -3   8       47.82       48.35      2.60 o 
  -2  -3   8       72.59       74.18      3.38 o 
  -1  -3   8        1.28        1.26      0.88 o 
   0  -3   8       10.57        7.97      2.16 o 
   1  -3   8       25.94       21.36      1.66 o 
   2  -3   8       52.77       54.48      1.96 o 
   3  -3   8      192.13      208.81      6.52 o 
   4  -3   8        0.21        0.54      1.60 o 
  -6  -2   8        2.63        3.33      1.16 o 
  -5  -2   8       19.30       17.43      1.09 o 
  -4  -2   8        5.01        5.32      0.75 o 
  -3  -2   8        2.53        3.06      0.53 o 
  -2  -2   8      320.93      310.36      9.40 o 
  -1  -2   8      100.69      103.34      4.94 o 
   0  -2   8        0.11        0.04      0.72 o 
   1  -2   8        1.40        1.54      0.72 o 
   2  -2   8      582.04      638.79     12.02 o 
   3  -2   8      415.14      453.67     12.14 o 
   4  -2   8        5.08        5.08      1.60 o 
   5  -2   8        9.50        7.86      1.92 o 
  -6  -1   8        0.15       -0.44      1.10 o 
  -5  -1   8        4.84        2.84      0.83 o 
  -4  -1   8        4.17        3.26      0.63 o 
  -3  -1   8        4.72        3.73      0.60 o 
  -2  -1   8       25.67       28.93      1.00 o 
  -1  -1   8        0.40        1.12      0.87 o 
   0  -1   8       11.52       12.95      0.87 o 
   1  -1   8       14.56       14.69      1.33 o 
   2  -1   8        8.86        8.72      0.81 o 
   3  -1   8      195.92      204.07      6.12 o 
   4  -1   8       24.87       21.51      1.98 o 
   5  -1   8        0.29        0.03      1.52 o 
  -5   0   8       25.92       25.48      1.52 o 
  -4   0   8       15.38       15.13      1.52 o 
  -3   0   8        0.59        0.62      0.49 o 
  -2   0   8        1.94        2.61      0.50 o 
  -1   0   8       59.45       60.80      3.06 o 
   0   0   8      419.55      466.63      8.70 o 
   1   0   8      487.11      518.18     15.32 o 
   2   0   8       14.63       13.59      0.85 o 
   3   0   8        1.55        1.57      1.07 o 
   4   0   8        1.15       -0.05      1.18 o 
   5   0   8       10.31       10.50      1.75 o 
  -5   1   8        1.02        0.42      1.00 o 
  -4   1   8       16.48       18.68      1.46 o 
  -3   1   8       63.80       67.32      1.75 o 
  -2   1   8        4.53        4.19      0.54 o 
  -1   1   8        0.19        0.33      0.33 o 
   0   1   8        2.02        1.55      0.72 o 
   1   1   8       65.67       68.24      2.92 o 
   2   1   8        2.70        3.14      0.61 o 
   3   1   8       26.05       28.28      1.23 o 
   4   1   8        0.09       -0.05      1.10 o 
   5   1   8        0.25       -0.15      1.30 o 
   6   1   8        5.91        4.33      1.80 o 
  -5   2   8        0.66        0.41      1.07 o 
  -4   2   8       16.58       15.46      1.16 o 
  -3   2   8        1.15        0.47      0.57 o 
  -2   2   8       52.01       50.43      2.28 o 
  -1   2   8       25.88       26.36      0.90 o 
   0   2   8        0.80        0.67      0.33 o 
   1   2   8       49.84       46.84      1.33 o 
   2   2   8        0.19        0.10      0.46 o 
   3   2   8        3.53        2.79      0.64 o 
   4   2   8       32.96       29.86      2.02 o 
   5   2   8       21.28       18.06      1.86 o 
   6   2   8        7.55        9.43      1.84 o 
  -5   3   8        0.04        0.17      0.98 o 
  -4   3   8       16.18       15.21      1.24 o 
  -3   3   8       49.31       55.13      1.63 o 
  -2   3   8       97.69       95.85      2.20 o 
  -1   3   8       27.20       33.98      2.60 o 
   0   3   8        3.44        3.12      0.39 o 
   1   3   8      115.49      121.24      2.58 o 
   2   3   8       35.98       31.88      4.87 o 
   3   3   8       31.53       33.38      1.32 o 
   4   3   8       14.17       12.97      1.45 o 
   5   3   8        9.32        8.48      1.55 o 
   6   3   8        0.30        0.60      1.52 o 
  -5   4   8        1.73        1.12      1.27 o 
  -4   4   8        5.94        5.66      1.18 o 
  -3   4   8       63.58       67.67      1.85 o 
  -2   4   8      194.44      195.78      6.33 o 
  -1   4   8        1.81        2.81      0.91 o 
   0   4   8        2.81        2.54      0.41 o 
   1   4   8       71.28       65.73      2.73 o 
   2   4   8        0.05        0.32      0.72 o 
   3   4   8       61.93       67.30      1.89 o 
   4   4   8       94.58      102.36      3.43 o 
   5   4   8        1.87        1.24      1.30 o 
   6   4   8        2.36        1.76      1.52 o 
  -4   5   8       58.45       65.37      2.58 o 
  -3   5   8      117.92      122.63      3.70 o 
  -2   5   8       52.04       48.36      1.48 o 
  -1   5   8        2.66        2.45      0.55 o 
   0   5   8       27.25       28.57      0.98 o 
   1   5   8        9.45        8.37      1.19 o 
   2   5   8        5.82        5.89      0.62 o 
   3   5   8        9.68       11.50      0.90 o 
   4   5   8       41.02       39.65      1.56 o 
   5   5   8        2.39        0.74      1.27 o 
   6   5   8        6.54        5.49      1.69 o 
  -4   6   8        3.56        4.12      1.19 o 
  -3   6   8        0.04        0.66      0.91 o 
  -2   6   8        2.81        3.41      0.74 o 
  -1   6   8        9.75        9.24      0.73 o 
   0   6   8        0.59       -0.12      0.92 o 
   1   6   8      294.24      299.06      9.08 o 
   2   6   8       54.57       54.21      1.57 o 
   3   6   8       79.28       89.56      2.33 o 
   4   6   8        0.14        0.29      0.80 o 
   5   6   8        1.50        2.25      1.36 o 
   6   6   8        0.53        0.50      1.57 o 
  -3   7   8        5.97        8.21      1.34 o 
  -2   7   8        0.11       -0.27      0.77 o 
  -1   7   8        2.69        3.47      0.71 o 
   0   7   8        1.14        0.20      1.07 o 
   1   7   8       85.16       79.27      3.41 o 
   2   7   8      439.86      436.42      8.31 o 
   3   7   8        9.15        9.28      0.93 o 
   4   7   8        6.87        8.33      0.99 o 
   5   7   8        6.34        5.51      1.12 o 
   6   7   8       13.73       13.03      1.98 o 
  -2   8   8        0.25        0.39      1.06 o 
  -1   8   8        0.04        0.89      1.43 o 
   0   8   8        0.01       -0.03      1.19 o 
   1   8   8       20.00       19.31      1.80 o 
   2   8   8        3.53        0.98      1.33 o 
   3   8   8        5.65        5.09      0.83 o 
   4   8   8       24.19       27.08      1.43 o 
   5   8   8        0.15        0.40      1.08 o 
  -1   9   8       28.10       24.25      2.28 o 
   0   9   8       43.93       43.68      2.88 o 
   1   9   8        0.37        0.71      1.48 o 
   2   9   8        0.41        0.95      1.36 o 
   3   9   8        0.30        0.30      0.77 o 
   4   9   8       18.15       18.37      1.53 o 
   5   9   8        0.04        0.22      1.12 o 
  -1  10   8        1.61        0.03      1.86 o 
   0  10   8        6.55        6.23      1.70 o 
   1  10   8        2.09        1.31      1.75 o 
   2  10   8        1.62        1.34      1.76 o 
   3  10   8        0.00       -0.09      1.55 o 
   4  10   8        1.06        0.41      1.00 o 
   1  11   8        0.97        0.27      1.72 o 
   2  11   8        0.00        0.00      1.95 o 
  -2  -8   9        2.12        3.06      2.53 o 
  -1  -8   9        0.05        0.67      1.79 o 
  -4  -7   9        6.47        5.63      3.08 o 
  -3  -7   9        5.25        4.19      2.46 o 
  -2  -7   9        1.30        2.13      2.52 o 
  -1  -7   9        0.25        0.00      1.46 o 
   0  -7   9        0.58        0.33      1.51 o 
   1  -7   9        0.76       -0.62      2.22 o 
  -4  -6   9        3.28        1.30      2.56 o 
  -3  -6   9        1.65        0.23      2.07 o 
  -2  -6   9        1.00        0.77      1.92 o 
  -1  -6   9        0.16       -0.01      1.37 o 
   0  -6   9       30.99       30.30      3.31 o 
   1  -6   9        2.33        1.49      2.01 o 
   2  -6   9        0.38        0.47      2.05 o 
  -5  -5   9       12.92       11.09      2.72 o 
  -4  -5   9       60.08       64.48      3.97 o 
  -3  -5   9        2.03        0.26      1.81 o 
  -2  -5   9        4.01        3.38      1.96 o 
  -1  -5   9      115.29       98.82      7.43 o 
   0  -5   9      179.17      163.59      4.36 o 
   1  -5   9        7.56        6.10      1.28 o 
   2  -5   9        2.36        1.80      1.86 o 
   3  -5   9        0.05       -0.08      1.93 o 
  -5  -4   9        0.00        0.04      0.86 o 
  -4  -4   9        0.19       -0.38      1.89 o 
  -3  -4   9       31.43       31.10      2.55 o 
  -2  -4   9        0.17        0.06      1.58 o 
  -1  -4   9        2.84        3.23      1.60 o 
   0  -4   9        4.63        4.58      1.10 o 
   1  -4   9       53.88       47.25      1.98 o 
   2  -4   9       15.93       14.74      2.02 o 
   3  -4   9       26.68       28.29      2.53 o 
  -5  -3   9        6.08        2.92      0.91 o 
  -4  -3   9       15.18       15.73      1.61 o 
  -3  -3   9      581.15      592.05     17.23 o 
  -2  -3   9      147.67      139.97      5.27 o 
  -1  -3   9        7.08        8.24      1.57 o 
   0  -3   9       11.68        8.32      1.86 o 
   1  -3   9       99.50      112.68      2.94 o 
   2  -3   9        8.37        7.27      1.63 o 
   3  -3   9        1.07       -0.09      1.52 o 
   4  -3   9        3.84        4.03      1.87 o 
  -5  -2   9        2.36        2.07      0.86 o 
  -4  -2   9        3.61        3.30      1.18 o 
  -3  -2   9      100.68       97.10      2.35 o 
  -2  -2   9      340.45      339.07     10.34 o 
  -1  -2   9        1.13        3.18      1.15 o 
   0  -2   9        6.84        6.86      0.94 o 
   1  -2   9        2.97        2.19      0.82 o 
   2  -2   9       72.06       81.97      2.37 o 
   3  -2   9        7.47        7.00      1.55 o 
   4  -2   9        0.00        0.08      1.54 o 
  -5  -1   9        6.14        4.81      0.95 o 
  -4  -1   9       10.04        7.42      0.84 o 
  -3  -1   9        0.89        1.16      0.59 o 
  -2  -1   9        1.71        1.25      0.51 o 
  -1  -1   9      164.07      184.78      6.13 o 
   0  -1   9       12.74       13.13      1.49 o 
   1  -1   9      339.00      344.18      6.78 o 
   2  -1   9      156.98      169.90      3.81 o 
   3  -1   9        6.79        4.92      1.40 o 
   4  -1   9        1.20        0.26      1.39 o 
   5  -1   9        1.87        3.05      1.70 o 
  -5   0   9       11.84       12.13      1.19 o 
  -4   0   9       62.36       61.90      1.81 o 
  -3   0   9       11.57       11.35      0.81 o 
  -2   0   9        5.58        4.84      1.19 o 
  -1   0   9       13.09       13.70      1.37 o 
   0   0   9       10.42       11.41      1.24 o 
   1   0   9        9.13       12.60      1.77 o 
   2   0   9       62.53       69.75      2.08 o 
   3   0   9       32.09       35.79      2.20 o 
   4   0   9       19.51       18.16      1.87 o 
   5   0   9        1.79        1.60      1.60 o 
  -5   1   9       37.10       34.25      1.83 o 
  -4   1   9       16.54       15.27      1.00 o 
  -3   1   9        0.57        0.62      0.60 o 
  -2   1   9        0.31        0.38      0.49 o 
  -1   1   9        0.16        0.09      0.40 o 
   0   1   9        2.23        3.70      0.91 o 
   1   1   9        7.70        7.51      0.88 o 
   2   1   9        7.72        5.38      3.94 o 
   3   1   9        5.10        5.00      0.78 o 
   4   1   9        1.09        0.92      1.25 o 
   5   1   9       22.77       21.63      2.13 o 
  -5   2   9        6.45        5.01      1.10 o 
  -4   2   9       20.01       20.81      1.13 o 
  -3   2   9        3.17        2.83      0.63 o 
  -2   2   9        1.92        2.85      0.58 o 
  -1   2   9        3.44        2.03      0.74 o 
   0   2   9        7.06        6.16      1.07 o 
   1   2   9       43.05       45.51      2.22 o 
   2   2   9       24.33       25.95      1.20 o 
   3   2   9       13.12       11.01      2.29 o 
   4   2   9       23.12       23.54      1.86 o 
   5   2   9        7.83        8.90      1.55 o 
  -5   3   9        0.25        0.86      1.07 o 
  -4   3   9        0.06       -0.03      0.84 o 
  -3   3   9        3.91        2.22      0.69 o 
  -2   3   9        3.95        3.03      0.58 o 
  -1   3   9        0.19        0.04      0.44 o 
   0   3   9       40.78       40.14      1.14 o 
   1   3   9        8.37        7.08      1.12 o 
   2   3   9        0.00       -0.12      0.57 o 
   3   3   9        1.09        1.64      0.69 o 
   4   3   9        1.96        1.58      1.21 o 
   5   3   9        4.20        3.94      1.55 o 
  -4   4   9        7.64        7.54      1.16 o 
  -3   4   9        0.34       -0.02      0.66 o 
  -2   4   9       10.27        8.92      0.78 o 
  -1   4   9       26.72       29.99      1.06 o 
   0   4   9       15.12       16.06      0.77 o 
   1   4   9       17.82       18.66      1.45 o 
   2   4   9       10.57       12.78      0.83 o 
   3   4   9       22.57       21.04      1.10 o 
   4   4   9       37.10       39.25      4.99 o 
   5   4   9        5.46        4.54      1.48 o 
   6   4   9        2.83        0.86      1.70 o 
  -4   5   9        8.88        9.20      1.40 o 
  -3   5   9        0.21        1.07      0.80 o 
  -2   5   9       55.77       58.19      1.72 o 
  -1   5   9       92.33      102.57      3.80 o 
   0   5   9       23.72       25.27      1.11 o 
   1   5   9       60.71       61.63      2.85 o 
   2   5   9        0.50        1.24      0.92 o 
   3   5   9       33.86       35.87      1.80 o 
   4   5   9       17.55       15.73      1.14 o 
   5   5   9        0.01       -0.47      1.34 o 
  -3   6   9        7.65        6.22      1.10 o 
  -2   6   9       22.80       18.18      1.98 o 
  -1   6   9        0.05        0.04      0.62 o 
   0   6   9        6.69        7.36      1.28 o 
   1   6   9       67.98       68.14      3.15 o 
   2   6   9       34.65       38.14      2.31 o 
   3   6   9        0.11        0.22      0.69 o 
   4   6   9        2.70        2.37      0.89 o 
   5   6   9        1.78        2.76      1.45 o 
  -3   7   9       42.50       53.50      2.47 o 
  -2   7   9        7.14        7.05      0.95 o 
  -1   7   9        4.18        4.28      1.51 o 
   0   7   9        4.51        5.64      1.54 o 
   1   7   9       66.78       65.89      3.17 o 
   2   7   9      163.27      167.62      5.86 o 
   3   7   9        9.12       10.49      0.96 o 
   4   7   9        7.63        7.50      1.03 o 
   5   7   9        0.54        0.23      1.12 o 
  -2   8   9        2.32        2.22      1.87 o 
  -1   8   9        0.01        0.12      1.64 o 
   0   8   9        0.83        0.95      1.49 o 
   1   8   9        0.06        0.36      1.27 o 
   2   8   9        0.40        0.50      1.42 o 
   3   8   9       80.82       80.51      3.73 o 
   4   8   9       22.19       27.54      2.41 o 
   5   8   9        0.02        0.40      1.15 o 
  -1   9   9       14.09       14.59      2.20 o 
   0   9   9        0.23       -0.50      1.61 o 
   1   9   9        0.69        0.56      1.37 o 
   2   9   9       10.04        9.22      1.92 o 
   3   9   9       25.45       19.21      2.29 o 
   4   9   9        0.34        0.35      1.02 o 
   0  10   9       10.64        6.26      2.02 o 
   1  10   9        1.75        2.13      1.87 o 
   2  10   9        0.00        0.00      1.84 o 
   3  10   9        1.17        0.81      1.72 o 
  -2  -7  10        2.29        3.56      2.72 o 
  -1  -7  10        1.01        0.53      2.19 o 
   0  -7  10        1.13        0.53      1.67 o 
  -3  -6  10        0.21       -0.20      2.19 o 
  -2  -6  10        5.58        6.22      2.47 o 
  -1  -6  10        0.08       -0.14      1.86 o 
   0  -6  10        0.27        0.27      1.51 o 
   1  -6  10        2.90        3.06      2.22 o 
  -4  -5  10       16.85       15.95      2.58 o 
  -3  -5  10        0.18        0.18      2.14 o 
  -2  -5  10        1.59        0.97      1.76 o 
  -1  -5  10       42.28       30.15      2.58 o 
   0  -5  10        0.33        0.31      1.17 o 
   1  -5  10        0.74        0.89      1.29 o 
   2  -5  10        4.33        3.88      2.17 o 
  -4  -4  10       77.67       72.97      4.01 o 
  -3  -4  10        7.30        3.80      1.80 o 
  -2  -4  10       78.32       78.76      3.89 o 
  -1  -4  10        0.30       -0.27      1.40 o 
   0  -4  10       75.39       59.84      3.20 o 
   1  -4  10        4.98        2.73      1.17 o 
   2  -4  10        0.01       -0.18      1.78 o 
   3  -4  10        1.55        1.27      1.73 o 
  -5  -3  10       14.25       11.75      1.09 o 
  -4  -3  10        0.49        0.27      0.75 o 
  -3  -3  10       13.88       12.90      2.10 o 
  -2  -3  10        0.32        0.39      1.58 o 
  -1  -3  10       27.42       27.31      2.29 o 
   0  -3  10        0.07        0.29      1.36 o 
   1  -3  10        2.16        2.20      1.06 o 
   2  -3  10        6.38        7.14      1.72 o 
   3  -3  10        0.12        0.36      1.67 o 
  -5  -2  10        0.01        0.19      0.92 o 
  -4  -2  10        0.11        0.15      0.70 o 
  -3  -2  10       15.23       14.76      1.02 o 
  -2  -2  10      327.91      330.72     10.22 o 
  -1  -2  10       33.97       32.92      2.47 o 
   0  -2  10        7.40        7.86      1.57 o 
   2  -2  10      112.00      118.85      3.06 o 
   3  -2  10        4.71        3.41      1.58 o 
   4  -2  10        7.45        5.75      1.92 o 
  -5  -1  10        1.19        1.15      1.04 o 
  -4  -1  10       39.17       37.61      1.49 o 
  -3  -1  10        0.99        0.40      0.63 o 
  -2  -1  10       23.63       22.62      2.14 o 
  -1  -1  10        9.86        9.49      1.46 o 
   0  -1  10        0.15       -0.06      1.16 o 
   1  -1  10       68.05       79.17      3.38 o 
   2  -1  10       26.89       30.93      1.52 o 
   3  -1  10      122.55      142.30      4.89 o 
   4  -1  10        1.98        2.16      1.54 o 
  -5   0  10        8.58        6.35      1.12 o 
  -4   0  10       17.11       17.54      1.05 o 
  -3   0  10        4.41        3.97      0.68 o 
  -2   0  10       88.36       93.13      2.93 o 
  -1   0  10       21.07       22.71      1.89 o 
   0   0  10       40.06       43.74      2.35 o 
   1   0  10        4.58        4.51      1.12 o 
   2   0  10       53.85       52.48      2.61 o 
   3   0  10      339.48      374.56     10.19 o 
   4   0  10       56.60       60.77      3.14 o 
   5   0  10        2.02        1.46      1.67 o 
  -5   1  10        0.31        0.54      1.09 o 
  -4   1  10        7.82        9.64      0.91 o 
  -3   1  10        3.81        3.52      0.72 o 
  -2   1  10        0.04       -0.26      0.47 o 
  -1   1  10       14.66       14.81      0.99 o 
   0   1  10       55.13       57.62      2.78 o 
   1   1  10        4.17        4.87      1.16 o 
   2   1  10        6.85        8.90      0.90 o 
   3   1  10       24.70       25.66      1.38 o 
   4   1  10        3.25        2.02      1.42 o 
   5   1  10        1.68        2.82      1.75 o 
  -4   2  10        0.09        0.41      0.75 o 
  -3   2  10        0.02        0.18      0.62 o 
  -2   2  10        1.13        0.77      0.73 o 
  -1   2  10       24.57       24.47      1.25 o 
   0   2  10        6.82        8.61      1.18 o 
   1   2  10      151.13      153.27      5.18 o 
   2   2  10       13.94       14.85      1.48 o 
   3   2  10       11.77       11.90      1.03 o 
   4   2  10       13.43       11.57      1.64 o 
   5   2  10        2.34        1.80      1.63 o 
  -4   3  10        1.35        1.06      1.04 o 
  -3   3  10        0.28        0.58      0.73 o 
  -2   3  10        2.09        1.59      0.62 o 
  -1   3  10        5.41        3.97      0.57 o 
   0   3  10        0.90        0.55      0.43 o 
   1   3  10       36.51       36.65      2.22 o 
   2   3  10        3.08        2.04      1.07 o 
   3   3  10        0.07        0.29      0.76 o 
   4   3  10       25.08       24.49      2.04 o 
   5   3  10        3.86        4.83      1.70 o 
  -4   4  10        1.15        1.52      1.16 o 
  -3   4  10        3.48        2.70      0.77 o 
  -2   4  10       12.31       13.29      1.01 o 
  -1   4  10       42.98       42.80      2.30 o 
   0   4  10        9.99       11.01      0.69 o 
   1   4  10        1.87        2.67      1.03 o 
   2   4  10       28.20       31.34      2.14 o 
   3   4  10        1.15        0.42      0.78 o 
   4   4  10       17.82       16.99      1.27 o 
   5   4  10        0.29        1.06      1.54 o 
  -3   5  10       13.91       14.28      1.09 o 
  -2   5  10       14.54       13.67      1.70 o 
  -1   5  10       27.90       28.34      2.30 o 
   0   5  10       34.62       31.20      2.11 o 
   1   5  10       18.94       21.45      1.84 o 
   2   5  10        1.69        0.80      1.01 o 
   3   5  10        0.48        0.32      1.22 o 
   4   5  10        0.10        0.01      0.90 o 
   5   5  10        0.38        0.20      1.49 o 
  -3   6  10        7.32        5.45      1.28 o 
  -2   6  10        0.03        0.25      0.79 o 
  -1   6  10        1.54        2.13      0.74 o 
   0   6  10        5.58        3.71      1.45 o 
   1   6  10        0.57        0.63      1.24 o 
   2   6  10       45.95       50.70      2.85 o 
   3   6  10        1.46        1.76      1.42 o 
   4   6  10        9.21        8.13      1.11 o 
   5   6  10        0.68       -0.06      1.49 o 
  -2   7  10       10.43       13.35      1.37 o 
  -1   7  10        1.63        1.48      1.63 o 
   0   7  10        6.45        4.98      1.46 o 
   1   7  10        0.01       -0.72      1.37 o 
   2   7  10        0.17        0.86      1.37 o 
   3   7  10        2.08        2.35      1.34 o 
   4   7  10        6.45        5.58      1.12 o 
   5   7  10       14.46       15.60      1.95 o 
  -2   8  10        4.95        5.75      2.11 o 
  -1   8  10        1.76        1.93      1.58 o 
   0   8  10        5.25        6.70      1.87 o 
   1   8  10        6.33        3.14      1.61 o 
   2   8  10        2.09        2.43      1.61 o 
   3   8  10        2.07        1.54      1.64 o 
   4   8  10       13.65       13.62      2.20 o 
   0   9  10        3.11        3.03      1.92 o 
   1   9  10        0.51       -0.12      1.75 o 
   2   9  10       79.38       71.58      3.76 o 
   3   9  10       59.35       62.53      3.58 o 
   4   9  10        9.18        8.06      2.02 o 
   1  10  10        0.50       -0.08      1.93 o 
   2  10  10        0.16        0.11      1.95 o 
  -2  -6  11        1.04        1.15      2.49 o 
  -1  -6  11        0.32        2.13      2.10 o 
   0  -6  11        0.99       -0.06      2.14 o 
  -3  -5  11        1.21        0.36      2.32 o 
  -2  -5  11        0.11       -0.09      1.83 o 
  -1  -5  11       18.33       17.82      2.52 o 
   0  -5  11        5.58        5.16      2.14 o 
   1  -5  11        0.02        0.18      2.25 o 
  -4  -4  11        0.24        0.94      2.11 o 
  -3  -4  11       11.62       10.18      2.43 o 
  -2  -4  11        0.85        0.92      1.90 o 
  -1  -4  11        2.71        2.04      1.67 o 
   0  -4  11        0.33        0.06      1.72 o 
   1  -4  11        1.87        3.23      1.87 o 
   2  -4  11        2.05        0.08      1.86 o 
  -4  -3  11        0.03        0.29      1.84 o 
  -3  -3  11       31.10       33.71      2.90 o 
  -2  -3  11       13.39       12.57      2.14 o 
  -1  -3  11       39.02       42.97      3.03 o 
   0  -3  11       95.94       91.04      4.06 o 
   1  -3  11        1.50        2.35      1.67 o 
   2  -3  11        0.09       -0.57      1.67 o 
   3  -3  11        0.00       -0.38      1.87 o 
  -4  -2  11       36.92       39.01      2.61 o 
  -3  -2  11        0.02        0.17      1.61 o 
  -2  -2  11        7.91        6.89      1.87 o 
  -1  -2  11        4.47        2.25      1.64 o 
   0  -2  11        2.40        2.78      1.42 o 
   1  -2  11        1.39        1.01      1.48 o 
   2  -2  11        5.85        3.90      1.09 o 
   3  -2  11        0.23        0.94      1.72 o 
  -4  -1  11       21.16       23.52      1.27 o 
  -3  -1  11        2.05        1.90      0.75 o 
  -2  -1  11       40.12       40.09      2.72 o 
  -1  -1  11        0.10        0.05      1.43 o 
   0  -1  11        5.35        3.70      1.49 o 
   1  -1  11        0.54        0.12      1.16 o 
   2  -1  11        5.54        6.21      1.07 o 
   3  -1  11       63.37       66.83      3.32 o 
   4  -1  11        1.71        1.13      1.70 o 
  -4   0  11        0.12       -0.18      0.75 o 
  -3   0  11        0.07        0.22      0.65 o 
  -2   0  11      222.46      232.73      4.70 o 
  -1   0  11       13.00       13.38      1.64 o 
   0   0  11        0.05        0.17      1.13 o 
   1   0  11       54.28       52.32      2.70 o 
   2   0  11      235.34      263.63      8.22 o 
   3   0  11      135.93      156.22      5.19 o 
   4   0  11       73.39       85.07      3.85 o 
  -4   1  11        2.94        2.20      0.88 o 
  -3   1  11        6.80        6.78      0.86 o 
  -2   1  11       20.70       18.51      1.01 o 
  -1   1  11       24.75       23.37      1.95 o 
   0   1  11        1.62        1.07      1.24 o 
   1   1  11       30.01       30.07      2.07 o 
   2   1  11        5.59        5.85      1.31 o 
   3   1  11        2.92        1.55      1.31 o 
   4   1  11        1.86       -0.17      1.63 o 
  -4   2  11       21.85       25.37      1.41 o 
  -3   2  11        7.15        5.95      0.81 o 
  -2   2  11        0.23        0.06      0.64 o 
  -1   2  11        0.47        0.49      0.55 o 
   0   2  11        6.18        5.93      1.24 o 
   1   2  11      108.62      121.76      4.51 o 
   2   2  11        6.92        8.07      1.43 o 
   3   2  11        4.93        5.58      1.39 o 
   4   2  11        5.09        5.69      1.60 o 
  -4   3  11       13.97       11.72      1.39 o 
  -3   3  11        0.19        0.12      0.76 o 
  -2   3  11        4.07        5.51      0.78 o 
  -1   3  11        2.92        3.47      0.64 o 
   0   3  11        0.14        0.14      1.04 o 
   1   3  11        8.08        7.95      1.42 o 
   2   3  11       46.94       49.28      2.69 o 
   3   3  11       19.25       21.21      1.90 o 
   4   3  11        0.04        0.41      1.43 o 
   5   3  11        0.01        0.11      1.73 o 
  -3   4  11        6.59        4.28      0.94 o 
  -2   4  11        0.01        0.47      0.73 o 
  -1   4  11        0.34        0.35      0.60 o 
   0   4  11       11.23       12.52      1.33 o 
   1   4  11        8.10        6.71      1.30 o 
   2   4  11        2.83        1.33      1.25 o 
   3   4  11        0.94        0.69      1.31 o 
   4   4  11        0.00       -0.48      1.36 o 
   5   4  11        4.97        3.44      1.72 o 
  -3   5  11        6.61        7.39      1.08 o 
  -2   5  11       15.82       15.37      1.06 o 
  -1   5  11       29.96       29.64      1.63 o 
   0   5  11        0.55        0.65      1.33 o 
   1   5  11       18.35       22.45      1.90 o 
   2   5  11        0.20        0.42      1.18 o 
   3   5  11        2.72        1.84      1.22 o 
   4   5  11        2.26        2.78      1.64 o 
  -2   6  11        5.07        4.19      1.00 o 
  -1   6  11        7.31        9.34      1.86 o 
   0   6  11        5.56        7.17      1.72 o 
   1   6  11       11.07        8.15      1.54 o 
   2   6  11        0.00        0.00      1.37 o 
   3   6  11        0.25       -0.05      1.48 o 
   4   6  11       14.40       13.91      2.08 o 
  -2   7  11        2.97        1.67      1.98 o 
  -1   7  11        0.15       -0.21      1.75 o 
   0   7  11        0.40        1.04      1.57 o 
   1   7  11        1.93        3.73      1.46 o 
   2   7  11        0.18       -0.21      1.33 o 
   3   7  11        0.01        0.44      1.43 o 
   4   7  11       11.55       10.68      2.11 o 
  -1   8  11        0.09       -0.27      2.02 o 
   0   8  11        1.66        1.75      1.84 o 
   1   8  11        8.05        7.18      1.80 o 
   2   8  11       12.61       10.77      2.07 o 
   3   8  11       19.60       18.42      2.32 o 
   1   9  11        3.89        3.08      2.05 o 
   2   9  11      133.84      137.27      5.77 o 
  -1  -5  12        0.10       -0.50      2.28 o 
   0  -5  12        0.12        0.05      2.20 o 
  -2  -4  12        0.78       -0.05      1.89 o 
  -1  -4  12        8.29        8.31      2.28 o 
   0  -4  12       10.05        8.46      2.26 o 
   1  -4  12        0.00        0.18      2.04 o 
  -3  -3  12        0.07       -0.44      2.19 o 
  -2  -3  12        2.76        2.97      2.10 o 
  -1  -3  12       42.69       48.65      3.46 o 
   0  -3  12       45.99       41.22      3.00 o 
   1  -3  12       18.17       15.60      2.29 o 
  -3  -2  12        0.53        1.24      1.86 o 
  -2  -2  12        8.84        8.69      1.99 o 
  -1  -2  12        3.23        2.31      1.80 o 
   0  -2  12        0.02       -0.66      1.46 o 
   1  -2  12       31.56       30.75      2.52 o 
   3  -2  12        0.03       -0.21      1.84 o 
  -3  -1  12       34.10       35.41      2.99 o 
  -2  -1  12       88.24       96.98      4.38 o 
  -1  -1  12        0.63        0.81      1.64 o 
   0  -1  12       21.50       20.90      2.22 o 
   1  -1  12       34.75       37.42      2.75 o 
   2  -1  12        3.30        4.72      1.57 o 
  -3   0  12       13.94       11.60      1.37 o 
  -2   0  12      132.94      145.57      5.65 o 
  -1   0  12       84.57       96.08      4.27 o 
   0   0  12       50.13       56.59      3.05 o 
   1   0  12       22.24       20.10      2.05 o 
   2   0  12        0.03       -0.60      1.31 o 
  -3   1  12        0.18        0.18      0.80 o 
  -2   1  12        1.89        2.14      0.68 o 
  -1   1  12       71.13       75.97      3.59 o 
   0   1  12        6.17        4.92      1.42 o 
   1   1  12       19.99       18.96      1.92 o 
   2   1  12       13.91       12.05      1.72 o 
   4   1  12        0.04       -0.33      1.70 o 
  -3   2  12        0.38        0.08      0.76 o 
  -2   2  12        0.01       -0.06      0.69 o 
  -1   2  12       11.15        9.76      1.61 o 
   0   2  12        0.09        0.18      1.30 o 
   1   2  12        2.20        0.39      1.28 o 
   2   2  12       40.78       42.56      2.72 o 
   3   2  12        8.64        8.58      1.66 o 
  -3   3  12       15.84       19.48      1.25 o 
  -2   3  12        2.50        2.09      0.80 o 
  -1   3  12        0.47        0.50      0.66 o 
   0   3  12        3.09        2.75      1.27 o 
   1   3  12        0.19        0.15      1.31 o 
   2   3  12        1.10        1.34      1.31 o 
   3   3  12        0.84       -0.48      1.42 o 
  -3   4  12        1.09        0.48      0.94 o 
  -2   4  12        2.04        1.53      0.82 o 
  -1   4  12        0.03        0.52      0.69 o 
   0   4  12        1.00        0.95      1.28 o 
   1   4  12       13.25       11.87      1.61 o 
   2   4  12       13.04       13.44      1.83 o 
   3   4  12        2.14        2.04      1.57 o 
  -2   5  12        0.83        0.79      0.82 o 
  -1   5  12        0.33        0.50      0.73 o 
   0   5  12        9.12        8.34      1.72 o 
   1   5  12        0.05       -0.17      1.25 o 
   2   5  12        5.53        3.97      1.40 o 
   3   5  12        5.94        3.21      1.66 o 
   4   5  12        5.15        4.18      1.80 o 
  -2   6  12        0.00       -0.19      0.93 o 
  -1   6  12       10.30       11.37      1.92 o 
   0   6  12        4.37        3.58      1.75 o 
   1   6  12        0.13        0.45      1.52 o 
   2   6  12        1.01        0.38      1.54 o 
   3   6  12        0.06       -0.29      1.67 o 
   4   6  12        7.95        4.71      1.98 o 
  -1   7  12        3.46        2.66      2.02 o 
   0   7  12       18.13       18.04      2.14 o 
   1   7  12        7.82        7.94      1.72 o 
   2   7  12        0.37        0.09      1.51 o 
   3   7  12        2.71        1.92      1.60 o 
   0   8  12        3.61        2.08      2.13 o 
   1   8  12        0.36        0.56      1.93 o 
   2   8  12        6.26        8.61      2.08 o 
  -2  -3  13        0.88        0.81      2.32 o 
  -1  -3  13        0.04       -0.59      2.16 o 
   0  -3  13        0.26        0.14      2.07 o 
  -2  -2  13        6.23        5.61      2.08 o 
  -1  -2  13        0.10       -0.21      1.95 o 
   0  -2  13       30.84       34.72      2.91 o 
   1  -2  13        4.26        2.55      1.92 o 
  -2  -1  13        0.67        0.09      1.93 o 
  -1  -1  13       21.03       22.58      2.53 o 
   0  -1  13        4.07        3.71      1.87 o 
   1  -1  13        1.34        1.84      1.80 o 
   2  -1  13        0.72        0.75      1.70 o 
  -3   0  13        0.97        0.67      0.83 o 
  -2   0  13       34.02       31.96      2.69 o 
  -1   0  13       20.80       24.06      2.34 o 
   0   0  13        0.00        0.06      1.67 o 
   1   0  13       33.88       40.90      2.93 o 
   2   0  13       10.66        9.23      1.93 o 
  -3   1  13        2.23        3.26      0.99 o 
  -2   1  13        8.20        8.13      2.11 o 
  -1   1  13       11.20       10.09      1.84 o 
   0   1  13       16.53       15.30      2.07 o 
   1   1  13       82.42       90.02      4.04 o 
   2   1  13        0.76        0.42      1.55 o 
  -2   2  13       20.28       21.01      1.37 o 
  -1   2  13       35.47       42.83      2.88 o 
   0   2  13        2.23        2.10      1.37 o 
   1   2  13       17.19       21.89      2.22 o 
   2   2  13        1.04        0.35      1.31 o 
   3   2  13       38.79       40.53      2.99 o 
  -2   3  13        0.12        0.53      0.83 o 
  -1   3  13        0.73        0.90      0.74 o 
   0   3  13        1.95        1.92      1.42 o 
   1   3  13        4.12        5.85      1.72 o 
   2   3  13        1.26        0.68      1.55 o 
   3   3  13        0.42       -0.09      1.66 o 
  -2   4  13        0.37        0.27      0.89 o 
  -1   4  13        0.81        0.79      0.77 o 
   0   4  13        0.07        0.12      1.55 o 
   1   4  13       30.02       29.15      2.46 o 
   2   4  13        4.29        3.51      1.51 o 
   3   4  13        7.13        5.08      1.84 o 
  -1   5  13        1.87        1.72      1.87 o 
   0   5  13        0.01        0.09      1.66 o 
   1   5  13        5.03        4.99      1.60 o 
   2   5  13       25.60       22.01      2.37 o 
   3   5  13        0.28        0.63      1.52 o 
   0   6  13        0.07       -0.21      1.60 o 
   1   6  13        0.63        0.71      1.70 o 
   2   6  13        3.19        2.02      1.83 o 
   1   7  13        2.38        3.05      1.96 o 
  -1  -1  14       14.65       13.23      2.29 o 
   0  -1  14        9.00        6.70      2.26 o 
  -1   0  14        1.30        0.80      1.96 o 
   0   0  14        2.67        1.90      1.96 o 
   1   0  14        3.38        2.85      1.93 o 
  -1   1  14        1.79        3.53      2.07 o 
   0   1  14       16.57       15.21      2.11 o 
   1   1  14        0.73        1.12      1.73 o 
  -1   2  14       59.78       63.54      3.59 o 
   0   2  14        0.05       -0.32      1.54 o 
   1   2  14       13.92       15.72      2.20 o 
   2   2  14       19.54       18.93      2.32 o 
  -1   3  14       12.66       12.42      2.34 o 
   0   3  14        8.30        7.66      1.96 o 
   1   3  14        9.72        8.06      1.93 o 
   2   3  14        1.00        1.90      1.76 o 
   0   4  14        0.00       -0.50      1.49 o 
   1   4  14        4.78        4.25      1.92 o 
   2   4  14        1.66        2.19      1.87 o 
   1   5  14        0.28       -0.45      1.58 o 
                                                 
